# Supplementary material for: Genome-wide identification of the tobacco GDSL family and apical meristem-specific expression conferred by the GDSL promoter
Source: BMC Plant Biol. 2021 Oct 30;21:501. doi: 10.1186/s12870-021-03278-x (PMC8556911; doi:10.1186/s12870-021-03278-x)
Supplement: Supplementary file 1 — Additional file 1: Table S1. Basic information of GDSL gene family in Nicotiana tabacum. [file 12870_2021_3278_MOESM1_ESM.xlsx]

## Sheet: Sheet2
Supplementary Table S1 Basic information of GDSL gene family in Nicotiana tabacum
gene_name	gene_id	Protein size(aa)	MW (KDa)	pI
NtGDSL1	Nitab4.5_0000007g0320	371	41.02	9.06
NtGDSL2	Nitab4.5_0000041g0270	511	56.24	8.1
NtGDSL3	Nitab4.5_0000056g0100	274	31.21	8.23
NtGDSL4	Nitab4.5_0000056g0110	375	42.7	8.34
NtGDSL5	Nitab4.5_0000078g0290	371	41.09	8.92
NtGDSL6	Nitab4.5_0000137g0290	323	36.43	8.54
NtGDSL7	Nitab4.5_0000222g0180	327	35.94	7.54
NtGDSL8	Nitab4.5_0000305g0170	389	43.03	8.14
NtGDSL9	Nitab4.5_0000305g0220	386	42.74	6.59
NtGDSL10	Nitab4.5_0000376g0230	376	41.4	6.36
NtGDSL11	Nitab4.5_0000381g0090	374	41.62	7.93
NtGDSL12	Nitab4.5_0000551g0120	325	36.07	4.74
NtGDSL13	Nitab4.5_0000601g0110	371	41.38	6.34
NtGDSL14	Nitab4.5_0000669g0230	371	41.1	8.19
NtGDSL15	Nitab4.5_0000708g0020	279	31.33	6.99
NtGDSL16	Nitab4.5_0000708g0030	252	28.36	9.38
NtGDSL17	Nitab4.5_0000794g0060	305	33.82	9.12
NtGDSL18	Nitab4.5_0001013g0030	330	36.62	6.49
NtGDSL19	Nitab4.5_0001357g0160	417	46.45	8.37
NtGDSL20	Nitab4.5_0001375g0040	409	44.93	6.66
NtGDSL21	Nitab4.5_0001375g0050	366	40.04	8.62
NtGDSL22	Nitab4.5_0001401g0010	374	41.67	8.28
NtGDSL23	Nitab4.5_0001437g0200	340	37.72	7.49
NtGDSL24	Nitab4.5_0001562g0110	241	27.25	10.05
NtGDSL25	Nitab4.5_0001586g0170	376	41.93	6.77
NtGDSL26	Nitab4.5_0001928g0030	388	42.99	6.44
NtGDSL27	Nitab4.5_0002262g0130	469	51.83	4.95
NtGDSL28	Nitab4.5_0002400g0050	318	35.42	9.85
NtGDSL29	Nitab4.5_0002531g0050	381	42.28	8.97
NtGDSL30	Nitab4.5_0002653g0020	386	42.65	8.58
NtGDSL31	Nitab4.5_0002677g0010	387	43.12	4.63
NtGDSL32	Nitab4.5_0002722g0070	235	26.57	4.94
NtGDSL33	Nitab4.5_0002783g0120	367	40.05	6.49
NtGDSL34	Nitab4.5_0003073g0090	374	41.14	9.17
NtGDSL35	Nitab4.5_0003099g0080	355	39.55	5.41
NtGDSL36	Nitab4.5_0003227g0040	361	40.06	7.4
NtGDSL37	Nitab4.5_0003282g0010	381	42.26	9
NtGDSL38	Nitab4.5_0003779g0020	290	31.64	8.33
NtGDSL39	Nitab4.5_0004027g0010	372	41.16	9.18
NtGDSL40	Nitab4.5_0004395g0020	736	82.18	8.88
NtGDSL41	Nitab4.5_0004613g0010	380	41.74	8.31
NtGDSL42	Nitab4.5_0004613g0020	360	39.43	6.69
NtGDSL43	Nitab4.5_0004863g0010	363	40.62	5.94
NtGDSL44	Nitab4.5_0004940g0070	374	42.1	7.84
NtGDSL45	Nitab4.5_0004940g0130	381	41.99	6.65
NtGDSL46	Nitab4.5_0004981g0050	370	40.95	9.5
NtGDSL47	Nitab4.5_0005274g0020	370	41.03	8.74
NtGDSL48	Nitab4.5_0005353g0010	375	41.45	9.19
NtGDSL49	Nitab4.5_0005710g0070	367	40.32	7.09
NtGDSL50	Nitab4.5_0005844g0030	354	38.97	9.4
NtGDSL51	Nitab4.5_0006683g0020	417	46.92	8.88
NtGDSL52	Nitab4.5_0006885g0010	360	39.4	8.56
NtGDSL53	Nitab4.5_0006885g0020	284	31.23	6.38
NtGDSL54	Nitab4.5_0006963g0040	378	41.77	7.54
NtGDSL55	Nitab4.5_0007238g0030	381	41.9	6.35
NtGDSL56	Nitab4.5_0007885g0010	375	42.43	8.52
NtGDSL57	Nitab4.5_0008220g0010	377	41.33	9.4
NtGDSL58	Nitab4.5_0009274g0010	291	32.6	8.57
NtGDSL59	Nitab4.5_0010239g0010	357	39.73	8.45
NtGDSL60	Nitab4.5_0013561g0020	529	58.12	8.11
NtGDSL61	Nitab4.5_0020239g0010	381	41.81	8.62
NtGDSL62	Nitab4.5_0000006g0380	310	34.94	7.91
NtGDSL63	Nitab4.5_0000094g0130	348	38.36	4.74
NtGDSL64	Nitab4.5_0000130g0030	346	38.93	7.95
NtGDSL65	Nitab4.5_0000130g0040	358	39.99	6.52
NtGDSL66	Nitab4.5_0000328g0010	365	40.89	8.72
NtGDSL67	Nitab4.5_0000337g0030	426	46.4	5.75
NtGDSL68	Nitab4.5_0000357g0100	350	39.28	9.03
NtGDSL69	Nitab4.5_0000376g0070	360	40.26	7.12
NtGDSL70	Nitab4.5_0000381g0390	351	38.61	8.36
NtGDSL71	Nitab4.5_0000409g0150	360	40.29	7.49
NtGDSL72	Nitab4.5_0000414g0020	364	40.38	8.77
NtGDSL73	Nitab4.5_0000442g0190	315	34.18	9.31
NtGDSL74	Nitab4.5_0000660g0040	332	37.02	4.78
NtGDSL75	Nitab4.5_0000719g0020	352	39.66	9.49
NtGDSL76	Nitab4.5_0001222g0030	361	40.48	7.2
NtGDSL77	Nitab4.5_0001246g0020	383	42.5	4.88
NtGDSL78	Nitab4.5_0001506g0060	364	39.79	7.87
NtGDSL79	Nitab4.5_0001647g0070	363	40.32	7.58
NtGDSL80	Nitab4.5_0001647g0090	1007	111.38	5.05
NtGDSL81	Nitab4.5_0001648g0020	318	35.06	9.08
NtGDSL82	Nitab4.5_0001746g0040	342	37.46	8.36
NtGDSL83	Nitab4.5_0002033g0040	279	30.49	8.46
NtGDSL84	Nitab4.5_0002114g0020	303	34.34	6.02
NtGDSL85	Nitab4.5_0002114g0040	269	30.08	8.11
NtGDSL86	Nitab4.5_0002114g0050	191	21.17	9.58
NtGDSL87	Nitab4.5_0002287g0080	676	74.9	8.67
NtGDSL88	Nitab4.5_0002587g0130	445	50.1	5.51
NtGDSL89	Nitab4.5_0003273g0040	361	40.45	9.28
NtGDSL90	Nitab4.5_0003289g0080	352	40.2	8.02
NtGDSL91	Nitab4.5_0003310g0020	281	31.53	9.12
NtGDSL92	Nitab4.5_0003310g0030	270	29.9	6.01
NtGDSL93	Nitab4.5_0003413g0010	367	40.57	5.24
NtGDSL94	Nitab4.5_0003489g0010	346	37.55	8.36
NtGDSL95	Nitab4.5_0003554g0040	350	38.68	9.25
NtGDSL96	Nitab4.5_0003603g0100	348	38.09	7.24
NtGDSL97	Nitab4.5_0004154g0010	179	20.18	9.86
NtGDSL98	Nitab4.5_0004154g0020	638	72.18	9.36
NtGDSL99	Nitab4.5_0004323g0010	312	35.61	9.75
NtGDSL100	Nitab4.5_0004853g0010	343	38.1	4.86
NtGDSL101	Nitab4.5_0004853g0020	309	35.22	9.68
NtGDSL102	Nitab4.5_0004994g0060	372	40.44	4.96
NtGDSL103	Nitab4.5_0005085g0010	354	38.25	8.03
NtGDSL104	Nitab4.5_0005130g0010	352	39.56	9.49
NtGDSL105	Nitab4.5_0005413g0040	371	40.35	4.96
NtGDSL106	Nitab4.5_0005444g0030	374	41.72	4.51
NtGDSL107	Nitab4.5_0006063g0020	307	34.5	5.45
NtGDSL108	Nitab4.5_0006148g0030	320	35.57	8.57
NtGDSL109	Nitab4.5_0006545g0040	350	38.66	9.37
NtGDSL110	Nitab4.5_0007926g0010	247	27.64	4.86
NtGDSL111	Nitab4.5_0007978g0010	360	40.33	7.52
NtGDSL112	Nitab4.5_0008770g0010	350	39.31	8.81
NtGDSL113	Nitab4.5_0008770g0020	239	27.43	10.09
NtGDSL114	Nitab4.5_0009715g0020	416	47.11	9.24
NtGDSL115	Nitab4.5_0009715g0030	179	20.25	9.43
NtGDSL116	Nitab4.5_0009947g0010	373	41.79	9.77
NtGDSL117	Nitab4.5_0010979g0010	362	39.84	5.73
NtGDSL118	Nitab4.5_0011727g0020	356	39.95	7.14
NtGDSL119	Nitab4.5_0012400g0010	317	35.34	7.08
NtGDSL120	Nitab4.5_0012976g0010	346	38.76	8.18
NtGDSL121	Nitab4.5_0013076g0030	343	38.47	4.95
NtGDSL122	Nitab4.5_0013425g0020	348	38.54	6.15
NtGDSL123	Nitab4.5_0000079g0060	372	40.88	6.88
NtGDSL124	Nitab4.5_0000108g0260	375	41.04	6.66
NtGDSL125	Nitab4.5_0000201g0220	388	42.63	8.77
NtGDSL126	Nitab4.5_0000673g0220	252	27.62	9.04
NtGDSL127	Nitab4.5_0000748g0010	340	38.3	8.51
NtGDSL128	Nitab4.5_0000748g0040	304	33.76	4.27
NtGDSL129	Nitab4.5_0000748g0090	299	32.72	5.03
NtGDSL130	Nitab4.5_0000927g0040	349	38.41	5.37
NtGDSL131	Nitab4.5_0001014g0090	357	39.45	6.35
NtGDSL132	Nitab4.5_0001210g0170	371	41.59	4.59
NtGDSL133	Nitab4.5_0001798g0010	326	36.36	4.37
NtGDSL134	Nitab4.5_0001798g0030	310	34.97	8.11
NtGDSL135	Nitab4.5_0001989g0050	361	39.52	7.2
NtGDSL136	Nitab4.5_0002567g0060	374	41.97	5.65
NtGDSL137	Nitab4.5_0003913g0010	680	75.01	8.08
NtGDSL138	Nitab4.5_0004159g0020	392	43.3	8.63
NtGDSL139	Nitab4.5_0004387g0020	346	38	8.7
NtGDSL140	Nitab4.5_0005138g0010	337	37.31	6.85
NtGDSL141	Nitab4.5_0005292g0030	372	40.78	8.3
NtGDSL142	Nitab4.5_0005544g0010	344	38.58	8.96
NtGDSL143	Nitab4.5_0005565g0050	381	41.24	7.61
NtGDSL144	Nitab4.5_0006000g0040	363	39.9	4.57
NtGDSL145	Nitab4.5_0006035g0030	392	43.34	8.75
NtGDSL146	Nitab4.5_0006477g0020	363	40.32	5.08
NtGDSL147	Nitab4.5_0006510g0010	379	42.07	5.59
NtGDSL148	Nitab4.5_0006646g0010	361	39.92	5.96
NtGDSL149	Nitab4.5_0007834g0020	321	36.05	6.08
NtGDSL150	Nitab4.5_0007834g0030	363	40.52	5.36
NtGDSL151	Nitab4.5_0008117g0010	380	42.29	5.37
NtGDSL152	Nitab4.5_0008289g0030	333	37.17	4.57
NtGDSL153	Nitab4.5_0008554g0040	390	42.11	7.14
NtGDSL154	Nitab4.5_0009809g0020	359	39.36	5.08
NtGDSL155	Nitab4.5_0010884g0020	287	31.29	8.62
NtGDSL156	Nitab4.5_0010884g0030	324	36	4.36
NtGDSL157	Nitab4.5_0012847g0010	286	31.6	5.01
NtGDSL158	Nitab4.5_0013762g0010	566	61.16	6.51
NtGDSL159	novel.7595	292	32.18	7.13
