# Supplementary material for: Genome-wide identification of the tobacco GDSL family and apical meristem-specific expression conferred by the GDSL promoter
Source: BMC Plant Biol. 2021 Oct 30;21:501. doi: 10.1186/s12870-021-03278-x (PMC8556911; doi:10.1186/s12870-021-03278-x)
Supplement: Supplementary file 2 — Additional file 2: Table S2. Candidate genes and the transcriptome data. [file 12870_2021_3278_MOESM2_ESM.xlsx]

## Sheet: Sheet2
Supplementary Table S2 Candidate genes and the transcriptome data
gene_name	gene_id	NY1_fpkm	NY2_fpkm	NY3_fpkm	TY11_fpkm	TY12_fpkm	TY13_fpkm	TY31_fpkm	TY32_fpkm	TY33_fpkm	TY51_fpkm	TY52_fpkm	TY53_fpkm	gene_description	tf_family
NtGDSL1	Nitab4.5_0000007g0320	20.537	9.97695	21.0667	22.4411	16.9395	12.9088	15.9158	17.3318	17.5655	10.5916	8.30548	9.99669	PF00657:GDSL-like Lipase/Acylhydrolase	Lipase_GDSL
NtGDSL5	Nitab4.5_0000078g0290	10.3794	11.492	13.9502	10.65	12.9154	13.9115	19.2887	18.4066	16.2532	14.8605	11.0445	13.6633	PF00657:GDSL-like Lipase/Acylhydrolase	Lipase_GDSL
NtGDSL8	Nitab4.5_0000305g0170	1.7303	1.44145	0.919231	1.0483	0.487504	1.38166	0.849148	1.32925	0.941701	0.512279	0.674354	0.674675	PF00657:GDSL-like Lipase/Acylhydrolase	Lipase_GDSL
NtGDSL9	Nitab4.5_0000305g0220	4.04707	2.49738	2.15003	2.45015	2.71969	2.71757	2.49328	2.53494	1.44985	2.07538	1.11967	1.69491	PF00657:GDSL-like Lipase/Acylhydrolase	Lipase_GDSL
NtGDSL10	Nitab4.5_0000376g0230	3.86184	4.78917	5.36218	14.9584	11.2614	14.9621	24.6104	21.9327	18.4274	7.01253	10.2277	9.92456	PF00657:GDSL-like Lipase/Acylhydrolase	Lipase_GDSL
NtGDSL11	Nitab4.5_0000381g0090	0.528018	0.476529	0.607776	0.33015	0.646308	0.331536	0.575077	0.666399	0.500719	1.39826	1.66534	1.2353	PF00657:GDSL-like Lipase/Acylhydrolase	Lipase_GDSL
NtGDSL13	Nitab4.5_0000601g0110	0.0443564	0.22171	0.235645	1.52143	3.52587	4.13584	5.42824	7.21037	4.13901	0.402723	0.839384	0.864765	PF00657:GDSL-like Lipase/Acylhydrolase	Lipase_GDSL
NtGDSL14	Nitab4.5_0000669g0230	2.17346	1.58892	1.64952	1.99688	1.64796	1.83815	3.8472	3.89629	3.7352	1.53035	2.16473	1.90248	PF00657:GDSL-like Lipase/Acylhydrolase	Lipase_GDSL
NtGDSL16	Nitab4.5_0000708g0030	34.5467	32.8599	25.1878	29.7499	28.6641	31.2455	28.0107	24.2647	24.1524	15.0604	10.472	12.5282	PF00657:GDSL-like Lipase/Acylhydrolase	Lipase_GDSL
NtGDSL17	Nitab4.5_0000794g0060	72.1816	72.5032	52.596	30.8614	37.0531	53.901	38.3496	34.986	34.7757	28.2963	44.5737	36.2397	PF00657:GDSL-like Lipase/Acylhydrolase	Lipase_GDSL
NtGDSL20	Nitab4.5_0001375g0040	77.3045	54.4253	39.0194	112.195	111.881	95.0132	72.0042	69.8568	63.7729	17.9349	56.451	17.1046	PF00657:GDSL-like Lipase/Acylhydrolase	Lipase_GDSL
NtGDSL21	Nitab4.5_0001375g0050	14.2516	10.55	17.9793	25.4084	20.2318	21.3062	27.264	25.8643	25.9483	20.5392	17.6441	23.0156	PF00657:GDSL-like Lipase/Acylhydrolase	Lipase_GDSL
NtGDSL26	Nitab4.5_0001928g0030	2.29057	2.65026	2.97458	4.09202	4.14143	5.47321	6.90455	6.68113	6.2268	3.92826	5.7879	5.59034	PF00657:GDSL-like Lipase/Acylhydrolase	Lipase_GDSL
NtGDSL27	Nitab4.5_0002262g0130	3.92186	3.89665	2.32705	1.2042	0.728007	0.892765	0.417126	0.496255	0.439461	0.988129	0.349665	0.684452	PF00657:GDSL-like Lipase/Acylhydrolase	Lipase_GDSL
NtGDSL28	Nitab4.5_0002400g0050	64.5494	68.3411	59.1567	43.8829	42.5911	34.4535	53.3278	45.9459	47.9462	45.6977	83.7217	47.1411	PF00657:GDSL-like Lipase/Acylhydrolase	Lipase_GDSL
NtGDSL29	Nitab4.5_0002531g0050	45.2621	45.3586	75.0776	93.5386	83.5057	84.445	85.4469	80.9747	83.9379	119.542	103.493	110.605	PF00657:GDSL-like Lipase/Acylhydrolase	Lipase_GDSL
NtGDSL30	Nitab4.5_0002653g0020	20.4232	22.6259	16.8072	17.2753	16.1356	20.3596	14.539	14.1631	13.7795	9.09718	7.64384	6.91598	PF00657:GDSL-like Lipase/Acylhydrolase	Lipase_GDSL
NtGDSL31	Nitab4.5_0002677g0010	1.82867	2.51538	2.57558	2.23362	2.5721	2.52337	3.08221	3.17742	3.72635	2.04642	1.90603	2.12251	PF00657:GDSL-like Lipase/Acylhydrolase	Lipase_GDSL
NtGDSL33	Nitab4.5_0002783g0120	18.1596	18.9755	23.2966	36.2384	32.9301	34.5443	33.2964	34.5876	30.4615	19.2966	19.337	20.7002	PF00657:GDSL-like Lipase/Acylhydrolase	Lipase_GDSL
NtGDSL37	Nitab4.5_0003282g0010	36.431	25.6497	44.7024	62.0877	51.4892	46.8841	53.8112	51.3037	52.6689	76.3975	58.9971	70.1114	PF00657:GDSL-like Lipase/Acylhydrolase	Lipase_GDSL
NtGDSL39	Nitab4.5_0004027g0010	19.6414	16.3257	23.4073	16.596	18.0408	24.5819	35.3204	35.2406	32.9729	44.5423	32.8685	40.8455	PF00657:GDSL-like Lipase/Acylhydrolase	Lipase_GDSL
NtGDSL41	Nitab4.5_0004613g0010	14.0803	13.9688	10.3999	7.35271	8.87295	12.1278	12.678	13.6898	11.184	4.15203	7.6711	5.1304	PF00657:GDSL-like Lipase/Acylhydrolase	Lipase_GDSL
NtGDSL42	Nitab4.5_0004613g0020	6.9043	6.37918	6.13546	8.52188	7.15853	6.10857	7.5072	7.52023	6.23782	7.71227	5.62627	5.80842	PF00657:GDSL-like Lipase/Acylhydrolase	Lipase_GDSL
NtGDSL43	Nitab4.5_0004863g0010	4.72998	5.23119	9.878	7.12419	7.04619	7.87278	9.44717	9.222	9.2338	19.6213	12.9146	16.0263	PF00657:GDSL-like Lipase/Acylhydrolase	Lipase_GDSL
NtGDSL45	Nitab4.5_0004940g0130	0.777514	0.215906	1.28507	0.787101	0.559822	0.813651	3.13063	3.66345	3.04757	5.76506	4.56029	3.8401	PF00657:GDSL-like Lipase/Acylhydrolase	Lipase_GDSL
NtGDSL46	Nitab4.5_0004981g0050	1.02295	0.926282	1.37043	16.2088	18.8682	18.1797	14.0035	16.0762	14.0194	1.85752	3.32229	2.42787	PF00657:GDSL-like Lipase/Acylhydrolase	Lipase_GDSL
NtGDSL47	Nitab4.5_0005274g0020	0.22238	0.259359	0.141768	0.286037	0.19214	0.376999	0.475591	0.493962	0.30367	0.565332	0.487269	0.312155	PF00657:GDSL-like Lipase/Acylhydrolase	Lipase_GDSL
NtGDSL48	Nitab4.5_0005353g0010	17.9049	12.4299	14.5478	43.511	38.2583	35.0906	35.2992	36.0228	44.1957	13.029	6.33768	11.1224	PF00657:GDSL-like Lipase/Acylhydrolase	Lipase_GDSL
NtGDSL49	Nitab4.5_0005710g0070	15.9625	17.0331	15.6264	22.5408	23.7484	24.6202	27.7026	25.6691	26.6347	23.7747	19.739	26.0151	PF00657:GDSL-like Lipase/Acylhydrolase	Lipase_GDSL
NtGDSL52	Nitab4.5_0006885g0010	29.3574	20.284	31.9305	36.6011	36.8318	44.4874	41.4396	37.6142	38.6495	48.6948	34.4828	52.2596	PF00657:GDSL-like Lipase/Acylhydrolase	Lipase_GDSL
NtGDSL53	Nitab4.5_0006885g0020	11.513	6.28629	4.90224	13.8196	15.0143	14.539	12.7056	14.1929	14.8187	9.59169	21.9028	5.17847	PF00657:GDSL-like Lipase/Acylhydrolase	Lipase_GDSL
NtGDSL54	Nitab4.5_0006963g0040	2.61223	3.15542	2.22041	1.68	1.57991	1.43516	1.44838	1.45061	1.33767	1.54161	1.56104	1.49388	PF00657:GDSL-like Lipase/Acylhydrolase	Lipase_GDSL
NtGDSL55	Nitab4.5_0007238g0030	0.302367	0.25189	0.78022	0.601901	0.5225	0.772968	2.8227	3.18371	2.45772	5.52975	3.95799	3.57062	PF00657:GDSL-like Lipase/Acylhydrolase	Lipase_GDSL
NtGDSL58	Nitab4.5_0009274g0010	1.86479	3.0599	3.72255	3.99766	3.71067	3.1933	3.15558	3.48034	2.57218	2.6166	2.58896	2.0271	PF00657:GDSL-like Lipase/Acylhydrolase	Lipase_GDSL
NtGDSL61	Nitab4.5_0020239g0010	4.57869	5.07379	3.53394	5.18561	3.32161	3.53938	2.46344	2.66036	4.62051	5.88271	2.96849	4.68223	PF00657:GDSL-like Lipase/Acylhydrolase	Lipase_GDSL
NtGDSL62	Nitab4.5_0000006g0380	18.5167	6.40892	17.6448	9.66793	7.19716	7.24568	5.73648	6.32115	4.76971	12.5727	5.33717	12.123	PF00657:GDSL-like Lipase/Acylhydrolase	Lipase_GDSL
NtGDSL63	Nitab4.5_0000094g0130	8.51032	7.95615	11.4033	11.7573	14.0934	12.8244	15.6727	16.1826	15.0108	14.6808	14.9745	17.9189	PF00657:GDSL-like Lipase/Acylhydrolase	Lipase_GDSL
NtGDSL64	Nitab4.5_0000130g0030	2.43217	2.74126	3.49627	3.5271	2.96673	3.36866	2.2098	2.88901	2.71343	3.1175	4.4648	3.45866	PF00657:GDSL-like Lipase/Acylhydrolase	Lipase_GDSL
NtGDSL65	Nitab4.5_0000130g0040	9.08125	3.33761	3.87848	6.48934	3.50009	3.47989	3.54369	3.46084	4.25521	0.889178	0.753729	0.972021	PF00657:GDSL-like Lipase/Acylhydrolase	Lipase_GDSL
NtGDSL67	Nitab4.5_0000337g0030	0.193215	0.321921	0.328469	0.0828414	0.333883	0.218371	0.183652	0.390164	0.351793	0.49119	0.346389	0.271216	PF00657:GDSL-like Lipase/Acylhydrolase	Lipase_GDSL
NtGDSL68	Nitab4.5_0000357g0100	2.44453	1.91896	4.64523	3.42647	4.87412	5.00314	5.19446	6.17036	4.17266	2.94504	3.65206	4.10593	PF00657:GDSL-like Lipase/Acylhydrolase	Lipase_GDSL
NtGDSL69	Nitab4.5_0000376g0070	38.1255	26.6383	60.5764	37.7587	33.5104	35.3286	41.6452	43.2834	39.6365	90.9247	49.6965	73.918	PF00657:GDSL-like Lipase/Acylhydrolase	Lipase_GDSL
NtGDSL70	Nitab4.5_0000381g0390	9.80352	11.9648	14.4457	13.6217	13.9082	13.3369	9.44295	7.78009	6.10595	7.28919	15.6306	9.75303	PF00657:GDSL-like Lipase/Acylhydrolase	Lipase_GDSL
NtGDSL73	Nitab4.5_0000442g0190	0.574387	0.435001	0.776735	0.447763	0.63163	0.295077	0.620408	0.948986	0.713049	0.379274	0.468064	0.285044	PF00657:GDSL-like Lipase/Acylhydrolase	Lipase_GDSL
NtGDSL74	Nitab4.5_0000660g0040	2.97308	2.88955	0.368541	1.11537	0.856264	1.02671	0.117747	0.55033	0.62026	0.0899778	0.197408	0.463701	PF00657:GDSL-like Lipase/Acylhydrolase	Lipase_GDSL
NtGDSL75	Nitab4.5_0000719g0020	1.58929	1.32398	1.44031	0.501038	0.363488	0.616346	0.111076	0.283173	0.265962	0.4244	0.419004	0.364524	PF00657:GDSL-like Lipase/Acylhydrolase	Lipase_GDSL
NtGDSL79	Nitab4.5_0001647g0070	0.453312	0.339874	1.73393	1.55487	1.41001	0.981969	1.88509	2.01384	2.4245	4.73311	3.34103	4.59561	PF00657:GDSL-like Lipase/Acylhydrolase	Lipase_GDSL
NtGDSL82	Nitab4.5_0001746g0040	13.977	13.5843	13.7015	13.7332	12.1482	11.9886	8.10556	8.14799	8.70998	7.28922	14.8737	9.89408	PF00657:GDSL-like Lipase/Acylhydrolase	Lipase_GDSL
NtGDSL85	Nitab4.5_0002114g0040	0.550019	1.22187	2.40253	3.73384	4.32984	6.73432	7.91457	6.91081	7.51078	8.21198	6.51284	8.10189	PF00657:GDSL-like Lipase/Acylhydrolase	Lipase_GDSL
NtGDSL87	Nitab4.5_0002287g0080	0.0243731	0.162435	0.181276	0.26125	0.147411	0.0688659	0.173751	0.270694	0.332826	0.265548	0.194201	0.152056	PF00657:GDSL-like Lipase/Acylhydrolase	Lipase_GDSL
NtGDSL89	Nitab4.5_0003273g0040	0.866052	0.949311	0.629603	1.90547	1.06335	1.11619	0.270786	0.184088	1.19301	0.165539	0.0453985	0.0355462	PF00657:GDSL-like Lipase/Acylhydrolase	Lipase_GDSL
NtGDSL91	Nitab4.5_0003310g0020	2.525	2.10348	3.43153	3.14709	2.63827	3.70544	2.51166	3.43872	3.74203	3.99857	4.44485	4.85401	PF00657:GDSL-like Lipase/Acylhydrolase	Lipase_GDSL
NtGDSL92	Nitab4.5_0003310g0030	3.30011	1.72807	3.10567	4.04266	1.99595	1.59848	1.68042	1.5232	3.11161	0.428037	0.892145	0.588238	PF00657:GDSL-like Lipase/Acylhydrolase	Lipase_GDSL
NtGDSL93	Nitab4.5_0003413g0010	4.52869	2.57738	6.09809	3.84492	4.64895	3.50511	4.63485	6.83603	4.64321	6.92071	6.69875	8.35702	PF00657:GDSL-like Lipase/Acylhydrolase	Lipase_GDSL
NtGDSL94	Nitab4.5_0003489g0010	100.918	69.457	123.291	175.345	132.565	163.49	242.64	255.304	232.704	132.774	100.006	151.518	PF00657:GDSL-like Lipase/Acylhydrolase	Lipase_GDSL
NtGDSL95	Nitab4.5_0003554g0040	4.46597	5.01279	3.04687	3.12413	3.00571	2.70081	3.1837	2.04097	2.4073	2.13409	2.48153	2.67619	PF00657:GDSL-like Lipase/Acylhydrolase	Lipase_GDSL
NtGDSL97	Nitab4.5_0004154g0010	6.53534	5.47331	5.46644	5.25382	5.25619	6.4171	4.91499	5.29984	4.58875	7.00671	7.34002	8.29533	PF00657:GDSL-like Lipase/Acylhydrolase	Lipase_GDSL
NtGDSL98	Nitab4.5_0004154g0020	11.207	7.8518	8.12124	4.87144	5.39929	6.17738	4.75549	5.55333	5.52436	9.16697	9.92742	7.71257	PF00657:GDSL-like Lipase/Acylhydrolase	Lipase_GDSL
NtGDSL103	Nitab4.5_0005085g0010	81.4458	42.1079	82.5511	123.696	96.0997	127.81	162.935	183.637	162.567	93.8204	80.0015	118.162	PF00657:GDSL-like Lipase/Acylhydrolase	Lipase_GDSL
NtGDSL104	Nitab4.5_0005130g0010	0.186975	0.233643	0.248329	0.350726	0.16155	0.132074	0.222152	0.0943908	0.106385	0.594159	0.139668	0.328072	PF00657:GDSL-like Lipase/Acylhydrolase	Lipase_GDSL
NtGDSL107	Nitab4.5_0006063g0020	8.11592	3.94023	7.76662	4.49367	4.92254	4.30281	3.0014	3.69016	2.99697	7.41745	4.06842	6.66438	PF00657:GDSL-like Lipase/Acylhydrolase	Lipase_GDSL
NtGDSL109	Nitab4.5_0006545g0040	1.88041	1.76231	0.998975	1.20934	1.05606	0.974063	1.00538	1.37647	0.855929	0.853636	1.49828	1.06314	PF00657:GDSL-like Lipase/Acylhydrolase	Lipase_GDSL
NtGDSL110	Nitab4.5_0007926g0010	2.79445	1.44112	1.48457	0.855805	0.40241	0.187993	0.079052	0.403064	0.681422	0.422859	0.331336	0.25943	PF00657:GDSL-like Lipase/Acylhydrolase	Lipase_GDSL
NtGDSL111	Nitab4.5_0007978g0010	2.60535	2.24658	2.33113	5.09532	4.26519	5.16589	4.72473	5.2149	3.53693	0.705491	1.95754	1.06934	PF00657:GDSL-like Lipase/Acylhydrolase	Lipase_GDSL
NtGDSL112	Nitab4.5_0008770g0010	0.188578	0.981859	1.10201	2.5772	2.93283	2.35331	3.64091	4.046	4.23823	2.82505	1.73734	2.79413	PF00657:GDSL-like Lipase/Acylhydrolase	Lipase_GDSL
NtGDSL114	Nitab4.5_0009715g0020	8.80963	7.39274	7.23453	5.29215	6.55218	6.35205	9.04842	8.27569	7.63808	13.4773	9.57772	12.6328	PF00657:GDSL-like Lipase/Acylhydrolase	Lipase_GDSL
NtGDSL115	Nitab4.5_0009715g0030	2.91418	2.4605	2.46871	2.40606	2.65401	2.78175	2.2927	2.50496	1.83736	1.75199	1.41201	1.53553	PF00657:GDSL-like Lipase/Acylhydrolase	Lipase_GDSL
NtGDSL116	Nitab4.5_0009947g0010	3.04422	1.58042	1.92196	5.76944	5.94668	6.73155	8.43954	8.81999	12.0494	0.761082	1.27431	0.516084	PF00657:GDSL-like Lipase/Acylhydrolase	Lipase_GDSL
NtGDSL117	Nitab4.5_0010979g0010	0.409105	0.416546	0.627868	0.779576	0.353474	0.513743	0.594088	0.596639	0.206909	0.453979	0.271641	0.389931	PF00657:GDSL-like Lipase/Acylhydrolase	Lipase_GDSL
NtGDSL118	Nitab4.5_0011727g0020	18.48	12.7738	24.2026	16.3407	13.2102	13.3981	19.9033	20.7616	14.3223	24.182	18.1851	21.9108	PF00657:GDSL-like Lipase/Acylhydrolase	Lipase_GDSL
NtGDSL119	Nitab4.5_0012400g0010	0.0518886	0.432265	0.275661	0.278092	0.268996	0.244351	0.431554	0.261949	0.413329	0.0942221	0.15504	0.242787	PF00657:GDSL-like Lipase/Acylhydrolase	Lipase_GDSL
NtGDSL127	Nitab4.5_0000748g0010	0.435499	0.483731	1.64523	0.622404	0.459897	0.91148	1.78226	2.68709	2.36777	2.85567	1.83138	2.83014	PF00657:GDSL-like Lipase/Acylhydrolase	Lipase_GDSL
NtGDSL129	Nitab4.5_0000748g0090	1.10004	1.74116	0.8766	1.17911	1.33063	1.19146	1.50304	2.61006	2.00287	4.09489	6.13546	2.87379	PF00657:GDSL-like Lipase/Acylhydrolase	Lipase_GDSL
NtGDSL130	Nitab4.5_0000927g0040	7.63741	7.89414	7.0629	7.27679	8.18747	6.4383	9.35434	7.90159	8.26186	18.6624	23.5245	17.7574	PF00657:GDSL-like Lipase/Acylhydrolase	Lipase_GDSL
NtGDSL132	Nitab4.5_0001210g0170	0.0887128	0.0369517	0.51842	0.285268	0.421572	0.417762	0.474312	0.0447849	0.252378	0.161089	0.265069	0.172953	PF00657:GDSL-like Lipase/Acylhydrolase	Lipase_GDSL
NtGDSL135	Nitab4.5_0001989g0050	53.5272	48.4763	106.759	123.764	112.884	152.967	219.963	215.252	170.988	137.871	110.197	148.88	PF00657:GDSL-like Lipase/Acylhydrolase	Lipase_GDSL
NtGDSL136	Nitab4.5_0002567g0060	6.55623	3.95885	4.62845	3.58449	2.96541	2.11354	1.98663	2.13248	2.20316	2.71661	2.80478	3.29413	PF00657:GDSL-like Lipase/Acylhydrolase	Lipase_GDSL
NtGDSL137	Nitab4.5_0003913g0010	20.8377	12.1312	19.6431	34.4123	16.7062	13.0077	15.5457	16.2441	16.13	12.0774	8.03613	12.1497	PF00657:GDSL-like Lipase/Acylhydrolase	Lipase_GDSL
NtGDSL138	Nitab4.5_0004159g0020	0.209575	0.139672	0.534422	0.134784	0.253508	0.315815	0.448207	0.719441	0.381581	0.951395	0.37572	0.424929	PF00657:GDSL-like Lipase/Acylhydrolase	Lipase_GDSL
NtGDSL140	Nitab4.5_0005138g0010	3.04626	2.41877	2.32636	5.45905	4.40041	4.03461	3.78902	4.18102	3.84566	1.90147	2.08589	2.15287	PF00657:GDSL-like Lipase/Acylhydrolase	Lipase_GDSL
NtGDSL141	Nitab4.5_0005292g0030	1.32712	1.91634	2.25613	2.98729	5.46574	4.24974	5.15089	5.13646	6.29254	3.53446	5.4634	4.55372	PF00657:GDSL-like Lipase/Acylhydrolase	Lipase_GDSL
NtGDSL143	Nitab4.5_0005565g0050	1.59822	1.29544	4.22237	7.36171	6.45661	7.24149	8.82734	10.9467	13.8124	7.21613	8.08806	8.38759	PF00657:GDSL-like Lipase/Acylhydrolase	Lipase_GDSL
NtGDSL145	Nitab4.5_0006035g0030	0.461066	0.453933	0.578957	0.134784	0.253508	0.355292	0.298805	0.2116	0.0476976	0.190279	0.166987	0.196121	PF00657:GDSL-like Lipase/Acylhydrolase	Lipase_GDSL
NtGDSL146	Nitab4.5_0006477g0020	16.4153	18.7543	25.7317	31.4886	36.7287	36.7034	32.3709	31.7272	35.8072	33.8725	40.7671	38.0711	PF00657:GDSL-like Lipase/Acylhydrolase	Lipase_GDSL
NtGDSL148	Nitab4.5_0006646g0010	5.98421	13.5994	24.7786	78.7173	129.224	186.323	260.719	237.194	210.903	36.3147	52.984	51.4365	PF00657:GDSL-like Lipase/Acylhydrolase	Lipase_GDSL
NtGDSL149	Nitab4.5_0007834g0020	0.358708	0.341516	0.108894	0.439419	0.398482	0.627421	0.913272	1.60391	1.04964	1.16314	1.12284	1.23882	PF00657:GDSL-like Lipase/Acylhydrolase	Lipase_GDSL
NtGDSL152	Nitab4.5_0008289g0030	2.40725	2.69816	2.2787	2.72102	3.17658	2.63821	3.01614	1.81183	1.74322	2.42403	2.92068	2.62815	PF00657:GDSL-like Lipase/Acylhydrolase	Lipase_GDSL
NtGDSL153	Nitab4.5_0008554g0040	1.47703	1.08984	2.64549	3.66398	4.48487	3.97461	7.87204	7.45652	9.50853	6.28372	6.4308	9.34636	PF00657:GDSL-like Lipase/Acylhydrolase	Lipase_GDSL
NtGDSL154	Nitab4.5_0009809g0020	50.0228	46.2801	104.042	163.261	140.017	188.15	230.163	226.63	190.157	134.723	100.881	144.223	PF00657:GDSL-like Lipase/Acylhydrolase	Lipase_GDSL
NtGDSL155	Nitab4.5_0010884g0020	0.916698	0.715939	1.2175	4.85154	2.27713	3.23765	6.73918	9.37124	9.97525	0	0.0570634	0.0446795	PF00657:GDSL-like Lipase/Acylhydrolase	Lipase_GDSL
NtGDSL156	Nitab4.5_0010884g0030	22.2045	15.9946	23.863	53.1691	41.0983	41.4419	50.5855	50.0828	45.8413	30.61	23.079	23.5908	PF00657:GDSL-like Lipase/Acylhydrolase	Lipase_GDSL
NtGDSL158	Nitab4.5_0013762g0010	0.407422	0.460625	0.401968	0.155967	0.402308	0.356313	0.138306	0.176296	0.165582	0.211376	0.202892	0.136166	PF00657:GDSL-like Lipase/Acylhydrolase	Lipase_GDSL
NtGDSL159	novel.7595	0.0613024	0.0510688	0.0325672	0.164272	0.0794496	0.259814	0.0364178	0.123789	0.139519	0.0278291	0.0915841	0.0478057	PF00657:GDSL-like Lipase/Acylhydrolase	Lipase_GDSL
NY:Axillary buds on 1st leaf before topping
TY1:Axillary buds on 1st leaf 1 day after topping
TY3:Axillary buds on 1st leaf 3 days after topping,
TY5:Axillary buds on 1st leaf 5 days after topping.
	NY:Axillary buds on 1st leaf before topping
	TY1:Axillary buds on 1st leaf on 1st day after topping
	TY3:Axillary buds on 1st leaf on 3rd day after topping
	TY5:Axillary buds on 1st leaf on 5th day after topping
