# Supplementary material for: Genome-wide identification of the tobacco GDSL family and apical meristem-specific expression conferred by the GDSL promoter
Source: BMC Plant Biol. 2021 Oct 30;21:501. doi: 10.1186/s12870-021-03278-x (PMC8556911; doi:10.1186/s12870-021-03278-x)
Supplement: Supplementary file 3 — Additional file 3: Table S3. The sequences of the GDSL family members in tobacco. [file 12870_2021_3278_MOESM3_ESM.xlsx]

## Sheet: Sheet1
The sequences of the GDSL family members in tobacco
>Nitab4.5_0000006g0380
MEAHNFNIPRLILIVVQFLLLITTSLAGKVPAIIVFGDSSVDAGNNNQISTLLKSNFEPY
GRDFYDKRPTGRFCNGRIPPDFISEAFGLRPFVPAYLDPMYKISDFAGGVCFASAGTGYD
NATSDVLNVLPLWKEVENYKDYQKKLEAYAGNRKAKYIIEESLYLISVGTNDFLENYYSM
QSKRASQYTIEQFQGFLLQIAEKFVKQIYDLGARKISLTGLPPMGCLPLERATNYIRGNG
DGCNEKYNEVATHFNGMLKGLVQKLNEEFPGIRVVFADTYDLILQMIKNPSSFGKFFLST
PLLFIHFSVK
>Nitab4.5_0000007g0320
MATLSVTRISLSLSLITLTAFFFTPSTAQTKCNINSVYQLGDSLADAGNVIRTPGASIIF
RADRSPYGSTFFNRPTGRFSNGRVIIDFITQSLQLPFLNAYLDRGAAFTQGVNFAVAGGT
ALNTSFWTARNIRLPTWNTPLANQLGWFKTHLQSTCGSRCADSLKNTLIVMGEWGGNDYY
NGFFQNKQIPEVRTYVPNVVAGIMRGIKDVIQLGATRFLVPGIYPLGCLPLYLTSFPDNN
TGAYDQMGCLRNYNDFASYHNRYVSRAIANLQREFPNVSIVYGDFYGSLLTVMRSASSFG
FDQNTLLSACCGTGGRYNFNFRTVCGAAGINVCSNPARYVHWDGIHLTDEAHRRMTDILV
NDMLSKFRCAV
>Nitab4.5_0000041g0270
MLFPHLPLTLFFCFCLFFSFSYAHYKPPCDCSSAHNNSHENIPTNPGNSFPAHNNSHENI
PTKPGNSFPAQNNSHENIPTKPGNSFPAQNNSHENIPTKPGNSFPAQNNSHENIPTKPGN
SFPAQNNSHEIPSNSSPALNNSHEIPTKPGNSSPAQDTSIKHNNYIGCFHKVYAFGDSYT
DTGNAKLVGDLKVNFTQSTSISAKSKNGLCDGQLVVDFLCDALNLPHLPPFQSTSINFTS
GVNFAIAGSTILPKEKFSMQNITNLFWKGIPLNFQTQIDWFNKLKQQMGCTDKTGKSCKA
ELENALFWIGSVGVSDYARIQGSSLPTRWLTQQSVDQVSRLIEALLGSGAKYIVVQGLPP
IGCLPLHISLCPLKAALDHMGCAAAVNTAVMVHNQILQRRLERFRRLYPNCHILYADYWN
AYLTILMNLKKYQFEEAFKPCCGATGGPLNFNLHSLCGSPGTVSCNNPSKFISWDGIHLT
EAMNQKVTDLFLNQGFCQPSFSELVKSRSGM
>Nitab4.5_0000056g0100
MVKEANFRHGVNCAVGGATVLNDPFNVTRNITTAKDNRPLRSQLRWLTTYLQTTCHTRQK
CSKVLGKSLFMFGAFEGNDYYLALSEGKSIELEAKTFVPHIVKAIVKGIRQVIRYGAKRI
VVPGIYPLGCFPYYLTMFSSLDYEDYDEFGCLKAYNELVMYHNDFLERALSILKLEYSNV
AIKYIDYYAAVKSILERPSYFGFNKKSILKACCGIGGQYNYDDDILCGTSEVQACSDSAK
YLHWDGIHLTEKAYYYVAERVINGISSKEFQCLQ
>Nitab4.5_0000056g0110
MASLVLTSFFLTLYFLAFAYAANNNSSRIPNTCPYEYIFHVGDSLADTGNLVRLPNAKIT
YRADHYPYGRNFFGEPTGRFSDGRLTIDYIAKALNLPLLKPYLQKEANFSHGVNFAVGGS
TALRNPYYEARNISMPTYNRSLKVQLGWLTTYLKATCYTIRKCSKLLGKSLFMFGEIGGN
DYYQAFSQGKSIEEAKTFVPHIVKAIVKGIKQVMKYGAKRIVVPGIYPNGCFPYYLTKFS
SLDYKDYDEFGCLKSYNDFAMYHNDYLERALSILKLEYPDVAIHYGDNYGTFKSILERPG
YFGFHKKSILKACCGIGGPYNYNEDRVCGTYEVPACSDSEKYLHWDGIHLTEEAYYYVAE
DLLSVILAKEFQCLQ
>Nitab4.5_0000078g0290
MASLISLPKVSFFLLLITFAFFSSPSAAQTKCNIRSVYQFGDSLADAGNVIRTPGANIIF
RANRAPYGETFFKRPTGRFSDGRIIIDYISSALKLSFLNAYLDSDNVFSQGVNFAVAGAT
TLNSSFWAARNVRLPAWNTPLANQLGWFKSHLQSTCGSNCAQTLSNSLVVMGEWGGNDYY
NNFFQRKQLPEVRTYVPFVVAGIMRGIKDVIQLGATRILVPGFFPLGCLPLYLTTFPDTN
ANAYDQLGCLRNYNDFASYHHRYLNRGLDNLRREFPNVGIVYGDYNGAFLTVLQSASSFG
FNQNTLLTACCGTGGRYNFNFSNVCGSASVRACSNPAQYVHWDGIHLTDEAHRRITDIIV
KDMLSRLGCTV
>Nitab4.5_0000079g0060
DDYVEGKIEKEIVRKITKSMSNVIEMKCSLMISLFVLLVCCSYGTVQGAPTALWVFGDSL
VDNGNNNFINSIAKSNYYPYGIDFNRGPTGRFSNGKTFIDILGELLGIASPPPFADPSTR
EGRILGGVNYASAAAGILDETGQHYLERYTLSQQVINFESTLSQLRTMMSPGDLNTYLSR
SIAVMVFGSNDYINNYLMPNLYTSSINYTPQQFANLLLNHYARQLVALYSIGLRKFLLAG
VGPLGCIPNQLATGQAPPGRCVDYVNQILGSFNEGLRSLVASMNNGSHPGSIFVYGNTYA
VIGDILNNAARYGQITCMPYQFPCLDRSKYIFWDAFHPTQAVNAISAQRAYSGPPSDCYP
INVQQMSSINFP
>Nitab4.5_0000094g0130
MLYSRLVNGMLLSLYIVFVMLISSSTCEAKVKLPPNLVVKAVYAFGDSIVDQGNNNNIVT
TPVKCNFPPYGKDFMGGMPTGRFSNAKTPPDMIAKELGLNELIPAYLDPELKVEDLKTGV
SFASGGSGYDPRTSTINLKELVGEEEGNYILNNSLFIVVAGSVDIAGLTGSYYEDVIRQK
LYDMDSYTNLLAAYAFDFVQELYKLGARNIAFLGVPPLGCVPAQRTLAGGPARMCAEEYN
QAAELANTKFSLAIDSLHKKFPQYKLVFIDAYNSLLDCIVNPQKYGLEEVQKGCCGSGNI
EVSILCNKFSGTCEDDTKYLFWDSYHLTEKGYRILVDQIIKNYTNSFS
>Nitab4.5_0000108g0260
MAMTNYNYGLIVLLLLINLIAFATSADIDDDLGFGASYIFGDSLVDAGNNNYLQTLSKAN
IPPNGIDFKASGGNPTGRYTNGRTIGDIVGEGLGQPHYATPYLAPNCTGRAILYGVNYAS
GGGGIMNGTGRIFVNRLSMDIQIDYFNITRKEISKLLGESKARDYIMKKSIFSITVGSND
FLNNYLLPVLSIGTRITESPDAFIDDLLSHLKAQLTRLYKLDARKFIIGNVGPIGCIPYQ
KTINQLKENECVELANKLALQYNARLKDMLAEMNKNLDGATFVHANVYDLVMEVITNYDK
YGFVTATKACCGNGGQFAGIVPCGPTSSMCSDRDKHVFWDPYHPSEAANLIIAKQLLEGD
PKYISPVNLKQLRDL
>Nitab4.5_0000130g0030
MAYNFISIILGQFFLLMTTILASKVPAIIVFGDSSVDSGNNNQISTVLKSNFEPYGRDFY
DKKPTGRFCNGRIPPDFISEAFGLRPFVPAYLDPAFNISDFAMGVCFASAGTGYDNATSD
VLDVIPLWKEVEYYKEYQKKLRAYAGKKKAKYIIEEALYLVSIGTNDFLENYYSMQSRRA
SQYTEDQFQTFLLRLAQNFVKQIYQMGARKISLTGLPPMGCLPLERATNYISGNGDGCNE
KYNNVAKHFNVMLGGLVQKLNKELPGIRVVFADAYNLLLQMIRKPSSYGFEVAGVACCGT
GLFEMGYLCDSLNPLTCTDANKYIFWDAFHVTDKTNHIISNFLMKH
>Nitab4.5_0000130g0040
NHREIKMAHIRISWLLIITQIFLLLLAKTNAKIPAIIVFGDSSVDSGNNNYIQTIAKSDF
MPYGRDFAGGRPTGRFSNGRITTDFISEAAGLKPTVPAYLDPAYNISDFAVGVSFASAGT
GYDNATADVLGVIPLWKELEYYKEYQKKLRTYLGDAKANEVISEALYASSLGTNDFLENY
YTMPQRRSQYTVDQYQSFLIGIAKNFVTNLYNLGARKISLGGLPPMGCMPLERTSNMANG
NECLESYNVVSMNFNDKLSDLVIELNKELSGIQVVLSNPYNIMLQMIKKPSLYGFEVASL
ACCATGLFEMGYACDRYNLFTCKDANKYIFWDAFHPTEKTDRIIADHVVKTALSKFLE
>Nitab4.5_0000137g0290
MALIIRSPLLDFLVISSISLVVLQQKSNAEDQLLMLQKPRLMKCRFDKIFQLGDSLSDTG
NCIRESLCARRLLCGRFPYGMNFFQNTTGRCSNGMLMIDFIALESGLPLLNPYKDQNANF
RHGANFAVAGATALSTENLAEEKIVNSVTNSSMSVQLDWMSTHFKSTYPTDRLAKLKKTL
FLVGEIGGNEFNYGLFKGKTIKELRSMVPKVVQTIIQGVRTVISFGATRIVVPGNFPIGC
IPIFLTQFRTNDSTAYDEYHCLQDLNNLAIFFNDHLKQAIQELKEQHSNIALVYGDYYNA
YLWLLQNAMFIGTCLKISIIPYF
>Nitab4.5_0000201g0220
MTKKNVINSCHKLQHFSKTRPKKEQQKMVALVQILGFLITAIVASVASSAGEPVVTYVFG
DSLTEVGNNNYLQSLAKSNYPFYGIDFEGGRATGRFTNGRTIGDIISAKLGVQSPPPYLS
LAPNDDAILQGVNYASGGAGILNDTGLYFIQRMTFDDQIMSFDKTKEAIKAKIGEVAAEK
HVNKAVYFIGMGSNDYVNNFLQPFLAAGQQYTHDEFVELLISTLGEQFTRLHQLGARKMV
FHGLGPLGCIPSQRVKSTRGICLKQVNLWVQEFNSKVGKLIASLNKHLPYAQITFADTYP
IVLDLIENPTAYGFKISNTSCCNVDTSVGGLCLPNSNLCKNRTEYVFWDAFHPTDAANAV
LADRIFTTLFHEGSSPAPAPYPRKFLKP
>Nitab4.5_0000222g0180
MKTSSRTNSTFVLFACFSMLCISQLANVVVCECSKNMVIFNFGDSNSDTGGYAAAHGIRF
GFPDGRESLNMSYLSPYLESVKPNFNNGVNFAIGGATTLPKNALFTLSTQVLQFIRFKAR
SLQLQSKGLKDLAEEDFKNAIYMIDIGQNDIANAFSYLSQASQGIYNNGGKNFWVHNTGP
LGCLPQKLATRNGSNLNDYGCIKSMNEAADAFNNQLRALCEQLRLQMKDATIVYVNIYAI
KYDLIANSSAYGIQNPLMVCCGYGGPPYNYNSNITCRQSGYSLCEDGSAYISWDGVHYTE
YANAIVASKILSTNYSTPPLNLNHFCT
>Nitab4.5_0000305g0170
MKPLIRMSLWFYSMVITWVFLAAILFMVDTTECKNCGFKAIFNFGDSNTDTGGFWAAFPA
QGPPHGMTYFKKPVGRATDGRVILDFLAQGLGLPFLSPYLQSIGSDYRHGANFATLASTV
RLPQTSLFVTGVSPFSLEIQLRQMKEFKVKVDEHHHKGKTNLPSPDIFGKSLYTFYIGQN
DFTGNLARIGISGVKEYLPRVVSQIASTIKEIYALGGRTFWVLNLAPIGCYPAFLVELPH
NTSDIDQFGCLISYNNAVVDYNNMLKAALAKTRKEIGDANVVYVDTHAVLLDLFQHPTSY
GLKYGTKACCGYGGGAYNFNQQLFCGNTKQINGTKVTAKACEDPQNYVSWDGIHATDAAN
KLTAYSILNGSYFDPPFPLHHYCDIQPIG
>Nitab4.5_0000305g0220
MKPLIRMSLWFYSMVITWVFLAAILFMVDTTECKNCGFKAIFNFGDSNTDTGGFWAAFPA
QGPPHGMTYFKKPVGRATDGRVILDFLGPQAFGLPFLSPYLQSIGSDYKHGANFATAAST
VRLPQTSLFVTGVSPFSLQIQLRQMKEFKVKVDELQHKGQTNLPSPDLFGKSLYTFYIGQ
NDFTGNLARIGIIGVKEFLPQLISQIVSTIKEIYALGGRTFWVLNLAPIGCYPAFLVELP
HNSSDIDQFGCLISYNNAVMDYNNMLKAALAKTREEIADADVVYVDTNTVLLDLFQHPTS
HGLKYGTKACCGYGGGAYNFNQQLFCGNTKQINGTKVTANACEDPQNYVSWDGIHTTDVA
NELTIYAILNGSYFDPPFPLHHICDI
>Nitab4.5_0000328g0010
MAAFFSDKTKLLCSCCLIALVLLLQLNMSRSQKVTAMYVFGDSQVDVGNNDYFQTIFRAN
FPFNGIDYPGGKPTGRFSNGKNAADFLAEKVGLPTPPPYLSNKDGLFMEGVSFASGGAGI
LNSTNGTPFNGTIQLSKQIEYFSELQQRLIQKIGYDAAQIHLSSSLFPIVIGSNDLLNYF
TFKLPMTKPPREYIDFMLSTFSTQLRQLQGLGARKFLIFGLAPIGCTPAERLVKITEGYK
CNDEANYWATIYNQGLQSMLRKLKSQLQEHFNYSYLNTYDFLVNLIQNPTKYGFREVKAA
CCGTGRLNADVPCLPISIYCPNRNDHVFWDRVHPTEAVAKILINTLFNNTKQYVNSMDLP
KLLAL
>Nitab4.5_0000337g0030
MLCSCLVFLSRRMVLFHVLFLLFVASCKGKVQLPENVTVKAVFAFGDSIVDQGNNNHITT
VAKCNFEPYGKDFMGGKPTGRFSNAKTPSDLIVDELGIKELMPAYLDPNLQTEDLKTGVS
FASGASGFDPQTPALVSVISLSTQLDHFREYIGKLKQLVGEEEANDILRNSVFLVVAGSD
DLANTYFTVGIRRLQYDVNGYTDLMAAGASEFIQELYKLGARKIAVFGIPPIGCLPSQRT
LGGGISRECSEEYNQAAQLANTKLSAAIDSLSKNFLQTKLVFIDIYSSLLDLIVNPQKHG
FEVVDRGCCGTGNIEVVILCNKYSGTCEDDTKYLFWDSYHPTEKGYRILVDQILKNLFPP
KGICVSMFLSIVVAATVKIQGATLTTLSREGPSFPAEATTKMPFSTAWKAPMAIGFVENS
NSAPAG
>Nitab4.5_0000357g0100
MAKPLFLVVLCITALGPTACCFHIGECQKPERKTALFIFGDSLFDVGNNNYINTTTLDQA
NFWPYGETYFKLPTGRFSDGRLITDFIATYAKLPLLPPFLQPGGSQHSYYDGANFASAGA
GALVQTFQGSVINMEAQLKYFKKVKTWLRNKIGKSKSAKILSNAVYLFSVGMNDYLSLFV
TNSTVQDSPQYEIHKIGGRKFGFLNLGDLGCLPGLRILNPSSKNGCLEKASNLAKLHNIE
LYNILSRMEKELKGFKYSLYDFNSNVRERMDHPSKYGLKEGKIACCGKGQYRGIFSCGGK
RPVGHEFELCQNPSMHVFWDSYHQTETIYQQMAAEMWNGPSNFKSLFQCL
>Nitab4.5_0000376g0070
MSVRLILIFLALVLFHHNAVLEAIEIGELRKMAAKNNVTCILVFGDSSVDPGNNNHLSTL
NKANYLPYGLDLSNSQPTGRFSNGKLATDFIAEALGYVNMTRGFLDPQINKMDMLHGISF
ASAGSGYDDLTANLSNAMSLAKQREYLRHYEIHLRQMMGAEKASEVMKNALYILSMGTND
FLQNYFVEVVRSKQYSVEQYQNFLIHSMFTHVKDIIHGVGARRLAVVGVPPLGCEPLIRT
IRDDETKCDDDLNKVAFSFNLKLKRELQTLKRLFGIKASFIDIYSIIQEAVQNPHKFGFE
ETSKGCCGTGTTEYGETCKGLTTCADRTKFAFWDAVHPSEKMHKIMADEALKAINSDLLS
>Nitab4.5_0000376g0230
TEGCFNSIISFGDSLADTGNRLHLSQNKTLLPHFAVRPYGETFFHRPTGRFSDGRIVIDF
IAESLGLPLVPPYLGGKDERFKQGVNFAVGGATALDYAYLLEKGVTPGNNVSLGTQLIWF
KEMLSSLCKFPSGTIIIFHLPAFFLSRIECKEFLQNSLILVGEIGGNDFNYGFLGNSTKE
EVESYVPAVINTISSAIQELIELGASTLVVPGDLPIGCSTAYLTKFMHSDKENYDPKTGC
INWLNHFAQHYNELLQKELHLLRKLHPSATIIYADYYNAAMQFYVSPMSHGFTKGALDAC
CGAGGPYNFKFSAVCGDPPARNICSDTSLYANWDGMHFTEAAYKWIARGLLEGTFTFPPL
AKICTPFNANVNHFGS
>Nitab4.5_0000381g0090
MAASVCISHHLVVLVLLFSCLVVVSSFSLAKEAVCPFNSIYSFGDSSSSAADHVAATLSL
PSPQPYTQRGTEFFESGLSFATPGATIMKPFFFLKNGIPPPPQSHDLSQISTFMKFFYED
CFSFHDCGRNNKVIPKALIFMDQPGINDYKHAFLHGKSISEASHLAPEVVETIKNSIERL
INEAGAKTLMISGILPMGCFPSFRTLFPEGDSIGKNRCHRGLNMFSKLHNDHLWQAILEL
RLKYPDVHIIYADYYKAFIAVLKNHAFLGFKTNNLMKACCGSGNAPFNFDVQKKCGEEGV
AVCSDRASYLHWDGFRLTPEALENLMDTLFSKKGFVFPELKVGEETSAAVTRRHFRIHAR
VGDISSVIRHLLFV
>Nitab4.5_0000381g0390
MGFLKCFLGTTLLLVVVFSVSNGDPLVPALNIFGDSVVDVGNNNNLSTLIKANFPPYGRD
FVTHRPTGRFCNGKLATDFTAEYLGFTSYPPAYFSPEARGKNILTGVNFASAASGYYDRT
PQLYRALTLAQQLNNYREWQGKVVNLVGRTQANNIFSGGIHLLSAGSSDFIQNYYINPML
NRVYSPDRFSDMLMQSYSSFVQNLYNLGARKIGVTTLPPTGCLPAAITLFGAGSNQCVAR
LNQDAVFFNRKLNTTSDNLKSRLPGLKLVVFDIYQPLLDLITKPTDNGFFESRRACCGTG
TLETSFLCNVRSIGTCSNATQYVFWDGFHPSEAANEKLAQSLLEQGFDLIS
>Nitab4.5_0000409g0150
MQAKTTLFFFLIPLFNLFFQPHLTNASSTNITAIFAFGDSVFDPGNNNALPTLFRANHWP
YGKDFPGQVPTGRFSNGKLTTDILVSLLGIKQLLPAYLDPKVSDKDLLTGVSFASGGSGL
DELTAKENNVLSMVDQLNYFEQSLKRMQKVVGGKEAERIVEKALFMISAGTNDMLFNFYD
LPTRRYISLSGYHDFLLNRLEAFVNELYKMGAKKIAVVGLPPIGCLPVQVTINSLLPSFH
MFQRVCVQQQNFESQSYNKKLQALISRLRSTLSGSKLVYTDVYNPLLDIIQKPSAYGYDH
ILEACCGTGSLEMGPLCNEFNPTCVNPSRYLLWDAVHPTQATNEYLVHNFQRTVLPQLVD
>Nitab4.5_0000414g0020
MERSVIQLIFFASLLVMSSTSLAVGFNVPAIFIFGDSIFDAGNNHYNNNCSAQADFPPYG
SNFFHHPTGRFTNGRTVADFISEFIGIPLQKPFLEAQLELVNGSRKEYPSNGMNFASAGS
GVLRATNQDLGVTPIQDQLQQFKTLVQQNRINKELIQESLFFFESGSNDIFSYFYPFGGP
TLTPDAYVQSMLSEVTAFIDQISKLGARRIGLFSLGPVGCVPARTLLPGAPVNKCYGKMN
RMVKNYNMGLENLGRSIPINYPGSFAVYGAVYKTVQIFRANPKRYGFSDVTNACCGDGTL
GGLLQCGKEGYKLCVKPNEYLFWDYFHPSEHTYKLISKALWSGSHSRIRPVNLKTLANMT
LIQH
>Nitab4.5_0000442g0190
MNISGVFRTSLFILALKFLVMVNGQPSVPALFIFGDSVVDAGNNNYLKTINLGFTSYPPA
YLSKKAKGKNLLIGANFASGSSGYYDTTSRLYDAIPLSKQLEFYKEYQKKLVVIAGKVNA
TSIINGSIHLVSAGSSDFVQNYYINPLLYKVYTPDQFSDILVKSYTKFILELYGLGARKI
GVTTVPPIGCLPASITIFGKDSNHCVKKMNKVAVSFNNKLNSTSINLQKNLSGLNLVVLD
IYQPFLDLVTHPADNARKACCGTGLLETSILCNAKSPGTCANASEYVFWDGFHPTEAANK
ILANDLLISGISLIS
>Nitab4.5_0000551g0120
MMDLKERIFYLLSFIISLVVGFFFPLSVDSQCNGSLVIVNFGDSNSDTGGYVIVRGMIGQ
LPKKHTISHDLAGRMCDGRLVIDFLCESVKNGYLTPFMESMGKNFTNGVNFAIAGSKTLP
ASDSFNLKIQIAQFHRFRSLSLELFDKGNGNLLGDEDLRNALYTIDIGQNDLDGVFGALS
YEKAILKIPDFIFEIETAIKEIYEEGGKNFWVHNTGPIGCLPKSLATYNKYKDDYDEHGC
LISLNEGFVNPLMACCGYGGPPYNYESNNKCGQGNYTICEDRSKYISWDGAHYTEEANAA
VASKILSTNYSTPPLKFDSFCNIEP
>Nitab4.5_0000601g0110
MQFENIGCVPLAFPKVPMASSSSSQLIIIYFSACIFFAFAKIATSNCYKSIFGFGDSLTD
AGNLVHLYPPGRKPHMYFPPYGKTYFNRPTGRCSDGRLLIDLIAQYYGLPLPPPSREAKD
GGNMQSGINFAVVGSRAMDAKFYEKRGIYDTVTNVSIKFLESSLFLLGEFGGNDYTHALL
SGKNINEILPIIPSVELVELGAKTIMVPSVLPLGCASSYLTYYQSWNEEDYDELGCLIWP
NHFASHHNQLLQRELHRLREIHPHVNIIYADYYNAAMQLYRAPSKYGFLKGGLVTCCGGG
GPYNFNPFAPCGDYPATSCEDPNQYINWDGYHLTEAAYRWMTKSLLEGPFTNPPINSVCP
FDINEAQVSQI
>Nitab4.5_0000660g0040
MTMRKVDFSGSYFFVTTLLLLLPLFVSTKAAAAASGLFIFGDSTVDAGNNNYIETIPENR
ANYEPYAQNGFFQEPTGRFSDGRIIVIDLVRQLKYFEQVRKSLIEKLEAAKAEEVISEAV
YFISIGSNDYMGGYFGNETMQHLHGPEEYLGMVIGNLTQAIQELYDKGARKFGFLSLSPL
GCLPALRALNPRANSNNEEAGGDCFEAASDLALAHNNALRIVLESLQHILQGFKYCNSNF
YDWLLDRVNNPSKYGPYGGKNTCGGKKKVTEYEICDNAKDYIWFDSFHPTEGIHEQFAKA
LWDGPSSSVGPNTLQDLFFSKEKQTIADIVDI
>Nitab4.5_0000669g0230
MASIALAFLFLSTAFSLSFFSNAKETAPICPFNSIYQLGDSLADTGNRILIPGIPPTFHA
GHLPYGETYFGKPTGRFSDGLLMIDYIAIALKLPLLNPYLSKNSSFIHGVNFAVVGSTAL
DKSFFDERNISIKSFNPPLSAQIEWFKNHLNCTCRSPTLCAKKLRKALVSIGAFGGNDYF
TAFSNRKSIEEAKTLVPFTVNAIVEGIKEIIKLGVKRIVISGVSPFGCLPSLLTSSPSSD
PDAYDEFGCLRDYNKFASFHNNYLRDTISLVSRQYSDVVILYVDYYGAFLSVFRRAYYLG
IDRESLLKACCGNGGKYNFDGKKTCGSNETSVCSDPSRFMNWDGVHLTQKAYRHISEILI
TDILSNIDCIW
>Nitab4.5_0000673g0220
MEILHYLATFPYFTLTFIFQMFYIFPICSCIATSFVFGDSLVDAGNNNFLFTLSKADSPP
YGIDFKPSHGQPTGRFTNGRTISDIVGQALGTNSFPPPYLAPNVESNATHSGINYASGAS
GILDATGTVFRLHGLGARKFVVVGVGPLGCIPFIRAIKLISGGKCSVEVNTLIRSYNKRL
KAELNRLNKDMGPKAIFLYANSYDNRGKYVFWDAYHPTEAANVIVAKKFLNGDPSVISPI
NIRELHHYGSIE
>Nitab4.5_0000708g0020
MELILPQQDQQLDLKTQPWLRVDSPISLDVQGVQFSDSHTRSQIISQKGNIFGQLLPKEE
DFSQALYTFDIGQNDLTSGYKLNMSTEQVKAYVPYLLSQLSNVVKVSGRSFWIHNTGPVG
CLPYVMDRFLIIAAQIDKYGCADPFNDVANYFNLQLKKTVVQLRKELPLAAITYADVYSV
KYSLIGHSKKLGFEDPFLACCGHGGKYNYNRSIKCGSKKVVNGNEIVITPSCKDPSVQVS
WDGTHFTEAANKWIFDQIVNDSFSDPPIPLSLACNRVNY
>Nitab4.5_0000708g0030
ALGSNFSYGANFATAGSTIRPQNTTLHQSGFSPISLNVQFYEFNDFHRRSQIIRSKGNVF
SQLMPKEKHFSHGLYTFDIGQNDLTAGYFLNMTTDQVRAYVPDLMDQFTTVIKAGCASPF
NKVAQYFNTKLKEAVFQLRKDLPLAALTYVDVYSAKYELISHANKHGFEHPLQACCGHGG
KYNYNMKHGCGSKIKVKGKEIMLGKSCKDPSVRINWDGVHYTEAANRWVFEKIVNGSYSD
PPLPLNMACHKQ
>Nitab4.5_0000719g0020
MGITSFFFILLVQLCNGKSLPKFSAILIFGDSTVDTGNNNYISTIFQGNHRPYGENFPGR
IPTGRFSDGKLVPDFLASMLGLKEYVPPFLQPYLSKHDLLTGVSFASAGSGYDDLTTAAS
KAIPMSQQIKYFERYIEKLQEIVGEEKAQKIVSAALVIISAGTNDFIFNFYDIPTRRNQF
NITGYQDFLQIQLQNFVEDLYNLGCRKMLVAGLPPVGCLPIQITAKSPLLRKCIEEENFD
AQSYNAKLTRLLKQVQAALSGSKVLYSDTYHPFMHMIKHPKKYGFVKTRRGCCGSGTYEA
GPFCNKHRPVCKNASKYLFWDSIHPGESAYRYLSNMAMKKLLHHKLSHNKTH
>Nitab4.5_0000748g0010
MGKFFEFVILAFLSFFLLTTKAWSQEQEPQVPCFFIFGDSLVDNGNNNGILTLARANYMP
YGIDFPQGATGRFTNGRTYVDILAQLLGFSNYIPPYSRVRGRALLRGANYASGAAGIRDE
TGNNLGDHMSMNQQVENFARTVEELRRLFRGNNNALNGYLSKCIFYSGLGSNDYLNNYFM
TDYYSTHSQYTPQAYATALLQDYCKQLSLARYDGNDSRCNEEINNAILLFNSGLKKLVVR
FNKVLPGAKFVFLDSFESTKDLVVNAKTYVVDKGCCGVGRNNGQITCLPLQQPCEDRSKY
IFWDAFHPTEVANIILAKKSFSSISKTFAYPINIQQLARL
>Nitab4.5_0000748g0040
MASLSVSWFCMMLFLLTSSALAQTQGDDDDYDDAFTPEPSPSDDGSPAPVANDMEAPAPA
PVPEAPSSGEERRALVPALFAFGDSLIDSDLLGLPLLPPYSEIFNVDKMRFGVNYASAAA
GILDITGFHFVERIPFSYQIKNFENTLVSLIKNMSAPIVEEAIPKCIFFVGMGSNDYLNN
YIMPAYFTQDEYTPQKYAELLVHQYKEQLIKLYDLGARKFIIAGIGQMGCIPFLLAESSN
GECSEMVNQMVHPFNAKLKTMTMKLNKSELPGGHFIFLDMENMFKDIFTNYKSYGMPHLF
PSLS
>Nitab4.5_0000748g0090
MANNELIRIFSCTLFVVFVLVNSAICQEVDDALAPEAGGGRGRALVPAMFIFGDSLIDNG
NNNNLPSFAKANYFPYGIDFDGGPTGRFSNAELLGLPLIPAYTEASADTSGDKMPYGVNY
ASAAAGILDITGRNFVGRIPFNQQIKNFENTLDQITDNLGAPDVAQALAKCMFFVGMGSN
DYLNNYLMPNYDTKNRYNPQQYASLLRLYNLGARKFVIGGVGLMGCIPSILAQGNGNVCS
EEVNQLVLPFSNNVKSMLSNLNANLPGSKFIYVDIKNMFQDLLANYRRYGKKIFYNFLI
>Nitab4.5_0000794g0060
TGNNRKSVANSWKQPYGVTFPGKPSGRFSDGRVLTDYLAKFLGVKSPVPYRWMKYATNRL
RYGVNFAYGGTGVFDTLVPEPNMTTQIDFFQKLMANSVYTKADVQSSLFLLSLAGNDYGA
FLANGGTPQDFPAFITSVVNQLVVNMRRVHELGAKKIAVTALEPLGCLPQSTVLSSFQQC
NATENTAVDFHNVLLQQAVAKLNNETKDSTFVILDLFTSFTTVLERKGVPGSTRFETPLK
PCCMGISNQYSCGNMNEKGEKMYTVCNDPKSAFFWDRVHPTEAGWRAVYTALESTLTHKL
FLPFV
>Nitab4.5_0000927g0040
MASVIRIFSCTLFVVFVLVNSATCQEVDDALAPEAGGGRRRALVPAMFIFGDSLIDNGNN
NNLPSFAKANYFPYGIDFDGGPTGRFSNAELLGLPLIPAYTEASADASGDKMRFGVNYAS
AAAGILDITGRNFVGRIPFNQQIKNFENTLDQITDNLGAPDVAQALAKCMFFVGMGSNDY
LNNYLMPNYDTKNRYNPQQYANLLVQQYRLMGCIPSILAQGNGNVCSEEVNQLVLPFSNN
VKSMLSNLNANLPGSKFIYIDIKNMFQDLLTNYRRYGFSVIDRGCCGIGRNRGQITCLPL
QTPCPNRDQYIFWDAFHPTEAVNILFGRRAFSGGPDVVYPINIQQLAAL
>Nitab4.5_0001013g0030
MKTSSRTNSTFVLLACFSMLLCISQLANVVVCECSRNMVIFNFGDSNSDTGGYCAAHGIR
FGYPDGESLNMSYLNAYLESVRPNFKNGENFAIGGATILPKNALFTLSTQVLQFIRFKAR
SLQLQSIGLKDLAEDDFKNAIYMIDIGQNDIANEFSYLSKVSQGIYNRGGKNFWIHNTGP
LGCLPQKLATRNASNLKDLDDYGCIKSMNEAAETFNNQLRALCEQLRLQMKDATIVYVDI
YAIKYDLIAHSSAYGIQNPLMVCCGFGGPPYNYNSNITCRQSGYSLCEEGSAYISWDGVH
YTEYANAIVASKILSTNYSTPPLELHHFCT
>Nitab4.5_0001014g0090
MAMTNYNYVLVVLLLVINLIVFANCADIDDDLGFGASYIFGDSLVDAGNNNYLQTLSKAN
IPPNGIDFKASGGNPTGRYTNGRTIGDIVGEGLGQPHYATPYLAPNCTGRAILYGVNRLS
MDIQVDYFNITRKEISKLLGESKARDYIMKKSIFSITIGSNDFLNNYLLPVLSIGTRITE
SPDAFIDDLLSHLKAQLTRLYKLDARKFIIGNVGPIGCIPYQKTINQLKENECVELANKL
ALQYNARLKDMLSEMNKNLDGATFVHANVYDLVMELITNYDKYGFATATKACCGNGGQFA
GIVPCGPTSSMCSDRDKHVFWDPYHPSEAANLIIAKQLLEGDPKYIFPMNLKQLRDL
>Nitab4.5_0001210g0170
MSFSAIKILFISISFVYPKNIALITHDSVFYFWPPFSPSFSISPAPIFSPTKEFLVPAYS
LHYGRDSNTHQPTGRFCSGRIPVDYLALRLGLPFVPSYLGQAGSIEDMILGVNYASAGAD
IIFSSGSELGQHISLAQQIEQATDTIQQFIMTIGEEATADLMSTSVFYISIGANDYILYY
LRNVSDVQSVYLPWSFNQFLAQTMKQEIKNLYNANVRKVVVMELAPIGCAPYNLWLYHSK
NGQCVETINDMILEFNFAVRYIVAELNEELVGATVIFCDAFEGSMDIIQNHDRYGFCVTD
EACCGLGKYKGWILCISPEMAFSNASNHIWWDQFHPTDAVNAILADNVWSGLHTPMCYPM
NLQDMLAPSIR
>Nitab4.5_0001222g0030
MQAKTTLIFFFLIPLFNLFFQPHLSNASSTNITAIFAFGDSVFDPGNNNSLPTLFRANHW
PYGKDFPGQVPTGRFSNGKLTTDILVSQLGIKQLLPAYLDPKVSDKDLLTGVSFASGGSG
LDELTAKENHVLSMVDQLNYFEQALKRMQKIVGRKEAERIVEKALFMISAGTNDMLFNFY
DLPTRRYISLSGYHDFLLNRLEAFVNELYKMGARKIAVVGFPPIGCLPVQVTINSLLPSI
HMFQRVCVQQQNIESQSYNRKLQALISTLRPTLSGSKLVYADVYNPLLDIIQKPSDYGYD
HILEGCCGTGSLEMGPLCNEFNPTCANPSRYLLWDAVHPTQATNEYLVHIFQRTVLPQLV
D
>Nitab4.5_0001246g0020
MTMRKVDFSGSYFFVTTLLLLLPLFVSTKAAAAASGLFIFGDSTVDAGNNNYIETIPENR
ANYEPYAQNGFFQEPTGRFSDGRIIVDFIAEYAKLPLIPPYLQPHIADFSNGVNFASGGA
GVLSTTHSGLVIDLERQLKYFEQVRKSLTEKLGAAKAEEVISEAVYFISIGSNDYMGGYF
GNETMQQLHGPEEYLGMVIGNLTQAIQVNYKQLSFSFSMLLVKIVLIYNISVTKNSLRAL
NPRANSNNEEAGGGCFEAASDLALAHNNALRIVLESLQHILQGFKYCNSNFYDWLLDRVN
NPSKYGPYGGKKTCGGEKKVTEYEICDNAKDYIWFDSFHPTEGIHEQFAKALWDGPSSSV
GPYTLQDLFFSKEKQTIADIVDI
>Nitab4.5_0001357g0160
MVGMTIFSCFCQLLTFSILSVSFPFSWNSVCLEQMRSRAMECAGILLVSLLLVPLKSVAT
EADKNISCSNLPPCNFPAIYNFGDSNSDTGGISAAFQPIQAPYGESFFHKPAGRLSDGRL
LIDFIAEHMRLPYLSVYLDSIGSNFRHGANFATGGSTIRRQNQTIFQSGISPFSLDVQIM
QFHRFEGRTEELYRQAADLSEKNKFPRPREFSKALYTLDIGQTDLAVGFRQMSNIQLRAA
IPDIINQFSAAVTRLYQQGARAFWIHNTGPIGCLPTATLYLRNPKPGVLDNYGCLKSQNK
MALEFNRQLETRIRTLRAELGHAAITYMSMLPSFMEPHKICCGLHEGNTHVWCGQKAIVR
GAEVFGGACANPSIYISWDGVHYSQAANQWTANQILNGSFSDPPIPITHACHKRLHY
>Nitab4.5_0001375g0040
RGFQNFEPSIINNKITLKKKLKAFAMASSSCSFIYIILLLISSFGLVLGCYESIISFGDS
LTDTGNLIRLSKSNKHVASSVPPYGETFFHHPTGRFSDGRLIIDFIAESMGFPLIPPYAG
VMKNMTSSRNSIRGINFAVAGATAVDISFLEKRGVKNPATNVSLGTELEWFKQMLPILCN
SPTSCREFLGNSLVLMGEIGGNDYNHPFSQGRSREEVQTYVPEVVKAIGLAIHELIELGA
QTLIVPGNLPIGCSASYLNTFENSNKDEYDAETGCINWLNNFAEYHNQLLQEEIHRIREL
HPQANIIYADYYNAAMQIYQSPKKFGFTSTIVACCGGGGPYNYDSLASCGSPLSNVCNNP
SSHVSWDGVHLTEAAYRWIAKGLLQGPYTIPKINELCSFDGLSKGKSDQ
>Nitab4.5_0001375g0050
MKIIFLIFCSFLSSVSPNQQSYNAIFSFGDSLADTGNFLLSGALAFPVIGKLPYGETFFK
HATGRCSNGRLIVDFFAEAYGLPLLPPYLALKNGVKAENGVNFAIAGATAIAAEYFYSKN
ITILWTNISLTNQLGWFQEVKSNICATRKDCREYFKKSLFIVGEIGGNDYNYPYFVGGSI
KQLKALVPAVVETIIEATSVLIEEGAVELIVPGNLPIGCSAVYLTLFGTQNKAAYDKNGC
LKAYNAFSKYHNSQLKLSLEKLREEYPHAKIIYADYYGAAKRFFHAPKHYGFSNTLVACC
GGGGPYNFNNSARCGHIGSKACLDSSKFANWDGIHLTEAAYHHIAKGLLNGPFTSPPLTF
SPIKQI
>Nitab4.5_0001401g0010
MAASVCISHHLVVLVLLFSCLVVVSSFSLAREAVGPFNSIYSFGDSSSSAADHIAATLSL
PSPQPYTQRGTEFFESGLSFATPGATIMKPFFFLKNGIPPPPQSHELSQISTFMRFFYED
CFSFHDCGRNNKVIPKALIFMDQPGINDYKHAFLHGKSSSEASHLVPEVVETIKNSIERL
INEAGAKTLMVSGILPMGCFPGFRTLFPEGDSIGKNRCHRGLNMFSKLHNDHLWQAILEL
RLKYPDVRIIYADYYKAFMAVLKNHAFLGFKTNNLMKACCGSGNAPFKFDVQKKCGEEGV
AVCSDRASYLHWDGFRLTPEALENLMDTLFSKKGFVFPELKVGEETAAAVTRRHSRIHAR
VGDISYVIRHLLFV
>Nitab4.5_0001437g0200
MLLFYLVAVDMFDLKVDTVKRHNGKHKLFVFGDSYVDTGNWPTSMSSSWKEPYGLTYPGS
PSGRFSDGLVLTDFIASFLGIRSPLPYTKKGSDGKSSVKDGVNFAYGGTGVFNTFVNQPN
MTTQINYFQQLIQEEEVYTKKEMSSSIALVSVAGNDYATFLTKNGNNMDDLGDITKSIIS
QLELNLRRIHGLGVSKIGITAMEPIGCLPRMTAASSYENCSDSANSLSIFHNEILHQTIE
KLNNQTGKPVFVILDIYNAFISALDIQQNHPGNSNFEKPLKPCCSGTSSEYSCGDKKGMR
KNYVLCRNPELSFFWDVIHPSQQGWFAVFSALKPSLRSLL
>Nitab4.5_0001506g0060
MEKICHFSLLIVLSLSTFGPNLVNADAQRPAPPPIFILGDSTADVGTNSYIPHCNATANF
PHNGIDFVNSRPTGRFSNGLNSADHLARLFGYNSSPPPFLFLHSLKYGLQLGIYRGVNFA
SGGSGLLDATGLQLNVLNLPQQINQFVTVRKNLTAALGHESTKVLLARSLFCISTGSNDI
FVYFKARSTMPKEEFINLLMEAYENHIKTLYSLGARKFGIISVPPVGCCPANRLLNATKC
FEPMNDFARCFHSALDKLMCNLSSELHGMKYALGDTYKMTIDVIDNPRPFHFSNVDTACC
GHGTLNAEGICNATANLCSDRRKFVFWDLFHPTQAAAQLAANTLYGGPTQYVSPINFAQL
AAEN
>Nitab4.5_0001562g0110
MSAYLDSIGSNFRHGANFATGGSTIRRQNQTIFQSGISPFSLDVQIMQFHHFKARTEELY
RQAIDLSEKNKLPRPREFSKSLYTLDIGQTDLAVGFRQMSNIQLRAAIPDIINQFSAAVT
RLYQQGARAFWIHNTGPIGCLPTATLYLRNPKPGVLDNYGCLKSQNKMALEFNRQLKARI
RTLRAELGHAAITYVDVYAANWDGVHYSQAANQWTANQILNSSFSDPPIPITHACHKRLH
Y
>Nitab4.5_0001586g0170
MEDMIMKLVLILLSGILYLGLVFGEINKEKECGFPFPAIYNFGDSNSDTGGKSAAFHEVQ
PPNGETFFNRPFGRVCDGRLIIDLIADRLDLQYLSAYLDSIGADFRNGANFATVGSSILP
GGYSPFYLGIQISQFLQFKKLTNSKWSSSKVNIPKPDDFSKALYIFDIGQNDLSYGFQHT
HEAQVRASIPQILDNFTQAIHQLYTEGARNFWIHNTGPIGCLPYSLISYPLKPRGLDAIG
CVESQNEVAREFNKQLKNRISHLRKELTHSAITYVDIYSAKYKLISTSKKQGFGDPMKFC
CGWYNNGYEVACGQTTVVNGTEYGKACSDPTKYISWDGIHYTEAANVWLANSILNGSFSD
PPVPIEQSCTHLSNRV
>Nitab4.5_0001647g0070
MFSFGIVKCLLHMVKVLLYINFVLFSVCEANVKLPHNMIFKAVFAFGDSIVDQGNNNYLK
TLIKCNFQPYGKDFMGGMPTGRFSNGKTPADLIAEELGIKELMPAYLDPNLKSEDIKTGV
SFASGGCGYDPQTATIVAAIPLSTQLTQFKEYIVKLKGLVGEEEANYILKNSLFMVVAGT
DDLANTYFTAGIRLKQDINSYTDLMVAEASKFLKELYKLGARKYWIFGVPPIGCLPSQRT
LAGGLSRECIQKYNDGAQLANTKFSIAFDSLSKRLPQSRLVLVDIYNPLLDLILNPQKYG
FEEAAKGCCGTGNIEVALLCNKFSGTCEDDTKYIFWDSYHPTEKVYTTIVDQLITKYINS
SSR
>Nitab4.5_0001647g0090
MLFSSLVFPVNRMALLYCVVILLFSACEAKLQLPQGVNIKAVFAFGDSIVDQGNNNNLTT
RAKCNFLPYGKDFMGGKPTGRFSNAKTPPDMIVEELGIKELMPAYFDPNLKVEDLKTGVS
FASGASGYDLLTAITATAIPLSAQLLLFQQYKLKLEGLIGEEEANYIVKNSIFLVVTGSD
DLVNTYFTLKIPRKWQYNIDSYTNLMVNGASNFVQDLYTLGTRKIWVFGIPPIGCLPSQR
QKSGGLARVCVEEYNQAAQLANTKLAAKIDSLSEILPQSELVFINIYDPLLDLIDNPDKY
GFEEVKRCCCRPGKNKFLLCNNHTKTCEDDTKYLFWDGYHLTEKALITGGASGIGEGIAT
LFYEHGAKVAIADVQDEIGHSTLCNSIYIHCDVTNEEDIQNAVNRTVSDFGKLDVMICSA
GIGGDNKRRIIDNDKADFERVVSINFTGVFLYMKHAARVMLLSFKIYSFLVCYSLLLCYV
KAVTRIPYNESIPAVIVFGDSIVDTGNNNGLKTVSKVNYPPYGQDFMGGKPTGRFSNGKV
PADLIVEEVGIKELLPAYLDPTLQPVDLITGVNFASGGAGYDPLTSELAKVISLSRQLEM
FKEYILKLREIVGEDRKNEILANSLFILVTGTNDIINTYFNTPLRKSYYDVSSYADLLVR
SASSFVQDLYGLGARRIGVFGIPPIGCLPSQRTLRGGEERECVDYLNQAAQLFNSKLAAE
LSSLGNKFPDSRMVYVDVYNLPLDVIYNPQKYGFKISDKGCCGTGKIEVAELCTFTCSSD
SDYAVIRVPLNKYIPAVIFFGDSNVDTGNNNGLKTIVEANFLPYGQDFMGGKPTGRFNNG
KAPPDLLVEELGIKELLSAYLDPNLQVEDLITGVNFASGRAGYDPLTSEILKVVSLSGQL
EMFKEYIIKLKEIVGEDRKNEILANSLFILVIGSNDITNTYFSTPLRKFYYDVSAYISSA
STFVQYNIATQSEFMRVGCVPSKRTLRGGKERECVDYLNQATQLFNC
>Nitab4.5_0001648g0020
MERVIIIQFFFASFLLLSSSTSLAVGFNVPAIFIFGDSIFDAGNNHYNKNCSAQADFPPY
GSNFFHHPTAEFIGIPLQKPFLEAQLELVNGSRKEYPSNGMNFASAGSGVLRATNQDLSG
SNDIFSYFYPFGGPTLTPDAYVQSMLSEVTNFIDQISKLGARRIGLFSLGPVGCVPARTL
LPGAPVTKCYGKMNKMVKNYNMGLENLGKSIPIKYPGSFAVYGAVYKTVQTFRTNPKRYG
FSDVTNACCGDGTLGGLLQCGKEGYKLCVKPNEYLFWDYFHPSEHTYKLISKALWSGSHS
RIRPVNLKTLANMTLIQH
>Nitab4.5_0001746g0040
MGFSKCFLGTTLVLVMVFYVSNGDPLVPALNIFGDSVVDVGNNNNLSTLIKANFPPYGRD
FVTHRPTGRFCNGKLATDFTAEYLGFTSYPPAYFSPEARGKNIITGVNFASAASGYYDRT
PQLYVKFLDSPSLSFRALTLAQQLNNYREWQGKVVNLVGRTQANNIFSGGIHLLSAGSSD
FIQNYYINPMLNRNLYNLGARKIGVTTLPPTGCLPAAITLFGAGSNQCVARLNQDAVFFN
SKLNTTSDNLKSRLPGLKLVVFDIYQPLLDLITKPTDNGFFESRRACCGTGTLETSFLCN
VRSIGTCSNATQYVFWDGFHPSEAANEKLAQSLLEQGFDLIS
>Nitab4.5_0001798g0010
MARLRVSWFCMMLFLLTSLVLAQTQGDDDDYDDAFAPEPSPSDDGSPAPVADDMEAPARA
PAPVTEAAPSSGEERRALVPALFAFGDSLIDTNYLPYGIDFGGPTGRFSNAYTILDQIGD
LLGLPLLPPYSKIFNVDKMRFGVNYASAAAGILDITGFHFVERIPFSYQIKNFENTLVSL
IKNMNAPIVEEAIPKCIFFVGMGSNDYLNNYIMPAYFTQDEYTPQKFAELLVHQYKEQLI
KLYDLGARKFIIAGIGQMGCIPFLLAESSNGECSEIVNQMVHPFNAKLKTMIMKLNKSEL
PGAHFIFLDMENMFKDIFTNYKSYEI
>Nitab4.5_0001798g0030
MPCRNLKEPRLNRLELSLFVVIDRVERSCWFWMKDYSYRDAELLGLPLIPAYTEASADTS
GDKMRYGVNYASAAAGILDITGRNFNFENTLDQITDNLGAPDVAQALAKCMFFVGMGSND
YLNNYLMPNYDTKNRYNPQQYANLLVQQYSQQLTRLYNLGARKFVIGGVGLMGCIPSILA
QGNGNVCSEEVNQLVLPFSNNVKSMLSNLNTNLPGSKFIYADIKNMFQDLLTNYRRYGFS
MINRGCCGIGRNRGQITCLPLQTPCPNRDQYIFWDAFHPTEAVNILFGRRAFNGGPELVY
PINIQQLAAL
>Nitab4.5_0001928g0030
MASSYSSLKLYSWSTAIAFIILLLNFFQATKGCFNSIISFGDSLADTGNKLHLSQYKTHL
PHFAVRPYGETFFHHPTGRFSDGRLVIDFIAESLGLPLVPPYLGGKDENFKQGVNFAVGG
ATALDYAYLFEKGVRPDNNVSLGTQLSWFKEMLSSLCKFPSECKEFLQKSLILVGEIGGN
DFNYGFLGNSTKEEVESYVPAVINTISSAIQELIELGASTLVVPGDLPIGCSTAYLTKFT
HSNKEHYDPKTGCINWLNHFSQHYNELLQKELHLLRELHPSVTIIYADYYNAAMQFYVSP
TSHGFRKGALDACCGAGGPYNFKFSAVCGDPPARNICSDTSQYASWDGMHFTEAAYKWIA
RGLLEGTFTFPPLAKICTFNPNVNQFDS
>Nitab4.5_0001989g0050
MAMTSSFTPTTSTTTLSIFFSLFLILGVAISQAEARAFFVFGDSLVDSGNNNYLATTARA
DSPPYGIDYPTRRATGQQIGSSESPLPYLSPELNGQRLLVGANFASAGIGILNDTGIQFI
NIVRIPQQLEYFRQYQSRVSALIGEASTKQLVNQALVLVTLGGNDFVNNYYLVPNSARSR
QYALPDYVPFLISEYRKILMRLYNLGARRVLVTGTGPLGCVPAELAQRSRNGECAVELQR
AAALFNPQLTQMLQDLNSQLGSNIFIAANTQQMHIDFITNPQAYGFITSKVACCGQGPYN
GLGLCTPLSNLCPNRDLFAFWDPFHPSERANKIIVQQIMTGSSEYMNPMNLSTILAMDSM
A
>Nitab4.5_0002033g0040
MKFFSCIFVLLSLFVSIVIAVTDQKVAYNVSSIIPAVFVFGDTLIQAATTGFARGNILHH
GKNFEGGKPNGRFCDGKVPSDLFVEELGIKELLPPYLDPTLQAKDLITGVCFASAASGYD
PQTNAFLPVLSIPKQLELFEEYIEKLKAIVGQVRALEILSNSLFIVITGQVDIQFNPASS
LNPSYNQLLVNFASTFLPGLYKLGARKIGVFGVGPIGCLPFYRNTQGGIQRKCVDSLNHK
AYSFNNKLSTEINSLINTFPDAKMGTRLHKMGVVLLLEN
>Nitab4.5_0002114g0020
MHLSLFFLVLLHLLFPFFMLEAPTQAQGKSLVSAIFIFGDSTADPGNNNYITTPFKSNFS
PYGRDFTNHVPTGRFTNGMLANDFFEYVPPYLDPSLSIEELKSGVSFASAGTGFDPLTPT
ISNVISLSKQIEYFKEYQEKLEAAIGKEQTQNLIKEALFIVSAGTNDFVVNYNTLPIRRK
SYSLSSYTDFLLQHVQLFLQRDCTDFFSSIARDYNSKLQNQLNDIQFKFAKLGSRIAYMD
FEKTNSGCCGTGLLEASFMCNPKSYVCSNATKYVFWDSIHPTEKTYYLISQALQPTIDYI
TKY
>Nitab4.5_0002114g0040
MGIKDFVPAYLDPSLSLDELMTGVSFASGGSGFDPLTAQLSGVIPLQKQLEYFKEYKRRL
ENAIGKEKTNLLISKATFIISAGTNDFVVNYFNTPFRRQNYKVSAYQQFLVQLVQQFVQG
LMNEGARTIGVVGVPPFGCLPVVITLNSGGALQPRQCVESYSAVGREYNLLLQHLLKTMQ
IHDTKLFYFDIYNPLNDMIRNPTKYGFTEVTTGCCGSGFIEASILCNPKSIVCNNPSQHM
FWDSVHPSQVTYHSLFQALRPTLDFAIKQ
>Nitab4.5_0002114g0050
MSSVCKFVQPVILFLSILLVIISDSRAQARTLTDNKKLQKRPFNNSVSAVLVFGDSTVDS
GNNNYINSLSKCNFAPYGRDFVNHRPTGSAGTNDFVVNYYNTPYRRQTYKISAYQQILLQ
LVQQFVQGLMNEGARTIVVAGVPPFGCLPVVITIDSAAALQPRCRQCVESYSAVAREYNS
LLQHLLKTANS
>Nitab4.5_0002262g0130
MRPLLRLSLWSSIMVVWFLLIATTTNLVENKCAFEAIFNFGDLNTDTGGFYAAFPSQSSP
YGMTYFKKPVGRSSDGRVIIDFFAQALGLPFVSPYLQSIGSDYRHGVNFATISSTVLLPQ
SSLFVSGVSPFSLEIQLRQMKEFKNDFTDDLARIGITTSNLVESKCAFEAIFNFGDSNTD
TGGFYAAFPSQGSPYGMTYFKKPVGRPTDGRVIVDFLAQALGYPFLSPYLQSIDSDYKHG
ANFATSASTVLLPQTSLFVSGVSPFSLEIQLRQMKEFKVKVDELQSKGNTNLPSPDIFGK
SLYTFYIGQNDFTGNLARIGISGVKQYLPKVVSQITSTIEEIYGLGGRTFLVLNLAPIGC
YPMFLVELPHENSDIDQFGCLISYNNAVVDYNNMLKEALTQIRKQLSDANINGQILTATA
CEDPYNYVSWDGIHATEAANKFTTYAILNGSYFDPPFSLQKFCDIQPIG
>Nitab4.5_0002287g0080
MASPFFFFSSLFSSFFLLCFKLCVAQSVPAAYMFGDSLIDVGNNNHFGTIIKANFPYNGV
DYPGGKPTGRFCNGKNSADFLAEKLGVPTPPPYLADKNNVFANGVSFASGGAGIFNGTND
NLLSKALHMSQQVQFFSIVQQRLVNQLGSDAAHKQLSKSVFAIVIGSNDMINYFKSDSKL
PKTTAPQQFVDQMVSSVQGQLKSVLQGLQSELKDFNYSYLDTFNLLLNVIQNPATYGFSE
VKAACCGLGRLNANLPCTPISTFCSNRSGHVFWDRYHPTEAADRIIIDSAFDGKQYIFPM
NVKQLIAFQTRMAAFSSDKTKLLCSFGLIALVLLLQLNMSRSQKVTAMYVFGDSQVDVGN
NDYFQTIFRANFPFNGIDYPGGKPTGRFSNGKNAADFLAENVGLPTPPPYLSNKDGLFME
GVSFASGGAGILNSTNGTPFNGTIHLSKQVEYFSELQQRLIQKIGYNAAQMHLSSSLFPI
VIGSNDLLNYFTFKLPMTKPPQEYIDLMLSTFLTQLRQLQGLGARKFLIFGLAPVGCTPA
QRLLNTTEVDKCNDEANYWATIYNQGLQSMLRKLKSQLQEHFNYTYLNTYDFLVNLIQNP
TKYGFREVKAACCGKGRLSADVPCLPISIYCPNRNDHVFWDRVHPTEAVAKILINTLFNN
TKQYVTSMDLPKLIAL
>Nitab4.5_0002400g0050
MNFSQFFFFSFFFITGFLWSIQVQGSTDHHHNHQHHSHNKQQSAINEQKKHQINGFKPTK
MFVFGDSYADTGNNRKSVANSWKQPYGVTFPGKPSGRFSDGRVLTDYLAKFLGVKSPVPY
RWMKYATNRLRYGVNFAYGGTGVFDTLVPEPNMTTQIDFFQKLMANSVYTKADVQSSLFL
LSLAGNDYGAFLANGGTPQGFPAFITSVVNQVVVNMRRVNGLGAKKIAVTALEPLGCLPQ
STVLNSFQQCNATENTAVDFHNALLQQAVAKLNNETKDSTFVILDLFSSFTTVLERKGVP
VLQLFSVVFPADDIIKQG
>Nitab4.5_0002531g0050
MAFFSRIVIHWKMTLFMFTITLIFSPSLSSASSTPKKFKKIYAFGDSYTDTGNTHSATGP
SSFNYVSSPPYGRTFFHHPTNRYSDGRLVIDFVAESLSLPFLPPYRNPKADKTYGVNFAV
AGSTAIRHRFFVRNNLTLNVTPQSLQTQLTWFNRFLESEGCKNSTTTPKQCEAVFSDALF
WVGEIGANDYAYSFGSSVSPNTIQHLATTSLTGFLQVLLSKGAKYVVVQGLPPTGCLTLS
MYLAPETDRDDMGCVGSVDKQSNLHNSIIQTKLDSFRKQFPQAVIIYADYWNAYSTVVKG
ANKYGFKELFKSCCGSGGGNYNFDVFNTCGSPSASSCSDPSQYINWDGVHLTEAMYKTMA
NLFLNGTFCKPPFSYLLAKKQ
>Nitab4.5_0002567g0060
MRFLKGRRWVLGSILYVGLVLMMDLCMGNEEMMLSNNSSWWPTVTGMYIMGDSSVDCGDN
TPFYPILHQNLSLHPCNGSDRTLLPQLLAKKMGLQYVKPFYSQNGSIEELLNGVNFGAAQ
ATIMYPRSRSYQSLNQQLRQTFETIQLLQLQLGQETAKTLIESSLFYLSFGKDDLINYLV
DDESATSPGYDGLNFTRILVDQMINVIENLYDANARKIVCMGILPLGCSPSVMSIRHNST
IGDKLGCENDVNLLVLEFNTRLEQKILDLNLKMRGAQFIFCDIYRAMMEFIFHPQAYGFE
DAKNACCGLGKYGGMKGCLSPDMACHRASNHVWWDLYNPTEAVNILLANSAWSGDPLSSI
CRPITFKALGSSSY
>Nitab4.5_0002587g0130
MQPDLPANELLTGICFASAGSGYDELTTTISGAIPMRKQLDYFKEYLKKIKEVELYDLGC
RSIIVNGLPPIGCLPIQMTAKSPLIRTCIKKENFDAQLYNQKLEHLLLQLQAHLAGSKIL
YVDSYARVSDLINNPQEYEILQYLSTFVLFLVSKMALKAFLFFFFALFFCNIIITNQTVM
PNFTSILIFGDSTMDTGNNNYILTLVKANHLPYGKDYPNNVPTGRFSNGKLVPDMLAFLL
NLKQNGVPPYLQPNLSTNELCTGINFASAGSGYDDLTSTITSTIPISKQLEYFEEYLEKI
KGVVGETEAEKIVKGALVIISCGTNDFVFNFYDIPTRRLQFSTISKYQDFLLEKLQSFVK
ELYDLGCRMIVLNGLPPIGCLPIQMTAKSPLLRTCIENENFDAQLYNQKLKKLLPQLQAQ
LPGSTILYADTYNPLLDLINNPQQY
>Nitab4.5_0002653g0020
MEVSVSKLVNFPLVLVLLVIVYPISSGAKSKCDFPAIFNFGDSNSDTGGLSAAFGQAGPP
AGETYFGAPAGRYSDGRLVIDFIAESLGLPHLSAFLDALGSNFSYGANFATAGSTIRPQN
TTLHQSGFSPISLNVQIYEFNDFHRRSQIIRCKGNVFSQLMPKEKHFSHGLYTFDIGQND
LTAGYFLNMTTDQVRAYVPDLMDQFKTVMKDIYDQGGRYFWIHNTGPVGCLPYILDRLLI
TAAQVDKAGCASPFNKVAQYFNAKLKETVVQLRKDLPLAALTYVDVYSAKYELISHANKH
GFEHPLRACCGHGGKYNYNMKHGCGSKIKVKGKEIMLGKSCKDPTVRINWDGVHYTEAAN
RWVFEKIVNGSYSDPPLPLNMACHKQ
>Nitab4.5_0002677g0010
MLTYLNSTIDIESWAMALLIQVLISFLVVQQCFQKSDAQLMLQIPALSKCGFDKIYQLGD
SLSDTGNFIRLSIWGSVSPFAKLPYGVNFFKKGTGRASDGMIIIDFIALESGLPLLNPYM
DQNANFAHGANFAVIGATALEAGVLAEKKIFNPLGNGSLDMQLGWMSSHFQYTCHNDCSE
YLKSSLFLVGEIGGNEFFYGLTQGKTMEELRNMVPEVVQNIVEAVNTVTGFGAIRIFIPG
NFPIGCLPMTLTTFLTNNSMAYDENYCLKDLNSLAIFYNENQQQAIEDLKKKNPNVTLIY
GDYYNAYQWLLQNTVNHGFDQNSLRKACCGEGGYYNYDAKRHCGFPGVPVCADPSTYISW
DGVHLTEKAYSLIARWLIDDILPQLEC
>Nitab4.5_0002722g0070
MPSNEVQANDEVRIDIEDSVEGTQEERFSSKVNIPKPDDFSKAIYTFDIGQNDLSYGFQH
THEAQVRASIPQILDNFTHAIHQLYTEGARNFWIHNTGPIGCLPYSVISYPLKPQGLDAT
GCIESQNEVAREFNKQLKDKISHLRKELTYSAITYVDIYSAKFWGSNEILLWLTTVVNRT
EYGKACSDPTKYISWDGIHYTDAANVWLANSILNGSFSDPPVPVEQSCTHLSTRV
>Nitab4.5_0002783g0120
MGWVSFLQQASAYVVVISALSSCFINPVLAQCKNAPVIFNFGDSNSDTGGLVAGLGYPIN
LPNGRTFFGRSTGRLSDGRLILDFLCQSVNTRFLSPYLDSVGSTFLNGANFAIAGSRLLP
KYEPFALNIQVMQFLHFKDRSIELVSAGSGNLVGDEGFHNALSMIDIGQNDIADSFAKNM
SYIEVVKMIPSFVTEIKNAIQVIYSQGGRKFWVHNTGPLGCLPQKLTLVQKVSSDLDPHG
CLASYNSAAQLFNEGLRHVCQELGSEMKDATIVYVDIYAIKYDLIANSSNYGFSNPLMAC
CGYGGPPYNYRKGVTCGHPGYQVCSEGSEFLSWDGVHYTEAANRVIASKILSTEYSTPRI
GFDFFCH
>Nitab4.5_0003073g0090
MASLSLTKVSFFLLVIILAFHSSPSAAKRKCGITSVYQFGDSLADAGNAIRIPDVSLILS
TGKLPYGETFFNKPTGRASDGRIINDFIVSTLNLPFLNAYLNNGTSFRQGANFAVSGATA
LNNTFWAAQNVNLRPWNKYLDAQLDWFKSHLQSTCGSNCRQNLKNSLVILGEFGGVDYFN
CFFSNKQEPEIRRYVPLVVAEITRGIRDVIKLGATRILVPGVYPFGCLPVYLTSFAVPNA
TAYNPLGCLRNLNAFSSYHNTELKIALKSLQCEFPNVRIVYGDYYGALMTVLRRATRFGF
NQNTLLTACCGGGGGQYNYGKPCGSDGATTCPNPSRYVNWDGIHLTDAAHHRMANIIVND
ILPKFLYKSTNPDT
>Nitab4.5_0003099g0080
MDLKERIFYFLSFIISLIIGLFFPLSVDSQCNGNLVIINFGDSNSDTGGYVIIRGMIGQL
PKKHTINHDLAGESVKNGYLTPFMESMGKNFTNGVNFAIAGSKTLPASDSFNLKIQIAQF
HRFRSLSLELFDKGNGNLLGDEDLRNALYTIDIGQNDLDGVFGGLSYEKAILKIPDFIYE
IENAIKAIYEEGGKNFWVHNTGPIGCLPKSLTTYNKYKDDYDEHGCLRSLNEGAKIFNDK
LYLLSEKLRDELKNTTIVYVDVYSIKYDLIANSSNYGFVNPLMACCGYGGPPYNFESNNK
CGQGNYTICEDRSKYISWDGAHYTEAANAVVASKILSSNYSTPPLKFNSFCNIAP
>Nitab4.5_0003227g0040
MALAIRVLDLLRVLSIISFLVLLHFLQKTDAQVLIPQVPTLMKCKFDKIYQLGDSLSDTG
NFIRESLVGAFSPFAKLPYALECGLPLLNPYKDQNGNFTHGANFAVAGATALPAEIMAEK
KISNSLTNSSLNVQLDWMSSHFKSACSTECSEDLKKALFLVGEIGGNEFNYGLLQGKPME
ELRAMVPEVVQTIINAVKTIIGFGAVRIVIPGNFPIGCIPNLLTTFLTNNSTAYDYNHCL
KDLNHLAILYNDHLQQVIQELKKGHPNIALVYGDYYNAYLWLLKNAASLGFDKNSLLKAC
CGIGEKYNYDKSRICGAPGLQICTDPSTYISWDGIHLTQQAYKWLARWLIDDMLPKLKCQ
A
>Nitab4.5_0003273g0040
MALSSNFFHGFLIAACFIPFGYCFGSYERSALFVFGDSLFDPGNNNYINTTTQFQANWWP
YGESFFKPPTGRFCDGRIIPDFIAEYAELPLIPSYFEIGKDGSIHGVNFASGGAGCLKET
FRGFVIDLKTQLKYFKKVAKDLKKFGAKKSKQLLSNAVYIFSAGNNDYFEFPVTYSKEEY
VKMVVGNLTSVLKGIYKKGGRKFAILSLAPLGCTPGSRALNFQQGNKSGNCLEELTNLAK
LHNSALPKMLKQLEDKLPGFKYSLFDFFKVAIEIIDNPSKYGFKTSKSACCGTGPFRGIY
SCGGKRQVKEYKLCKKVKDYMFFDSGHLTEVAYKQVAELLWNGTVDVVEPYNLKSFFDLS
T
>Nitab4.5_0003282g0010
MAFFCRIVIHWKITLIIFTITLIFSPPLSSAASTPKKFKKIYAFGDSYTDTGNTHSATGP
SSFNYVSNPPYGRTFFHHPTNRYSDGRLVIDFVAESLSLPFLPPYRNPKADKTYGVNFAV
AGSTAIRHRFFVRNNLTLNVTPQSLQTQLTWFNRFLESQGCKNSTTTPKQCEAVFSDALF
WVGEIGANDYAYSFGSSVSPNTIQHLATTSVTGFLQVLLNKGAKYVVVQGLPPTGCLTLS
MYLAPETDRDDMGCVGSVDKQSNLHNSIIQTKLDSFRKQFPQAVIIYADYWNAYSTVVKG
ANKYGFKELFKSCCGSGGGNYNFDVFNTCGSPSASSCPDPSQYINWDGVHLTEAMYKTMA
NLFLNGTFCKPSFSYLLAKKQ
>Nitab4.5_0003289g0080
MAPKSFFFFFLAIFLCNTITSQSIPKFTSILVFGDSTVDTGNNNYIFTLFKGNHPPYGKD
YYNHIPTGRFSNGKLVPDILAFLLKLKKYGVPPYLQPNLMANDFKTGVCFASAGSGYDDL
TSSISGVISMRKQLEYFKEYLEKLKGYFGEKEAEKIVKGALVIVSSGSNDFIFNFYDIPT
RRVEFSMNEYQDFLLNKLQFFVKELYELGCRKIIVSGLPPIGCLPIQMTAKYPLHRTCIE
KENSDSQCYNQKLEKLLVITLFSFFFLFILLINLKCFLFYITMTGFEEIKKGCCGTGLLE
AGPLCTRKSPVCTDTSQYIFFDSIHPTESTYYHITEYLVKELLPKFSTVDSF
>Nitab4.5_0003310g0020
MAYTFVSIILCQFLLLMTTTLAGKVPAIIVFGDSSVDSGNNNQISTVLKSNFEPYGRDFY
GKKPTGRFCNGRIPPDFISEGFGLRPFVPAYLDPAFDISDFAMGVCFASAGTGYDNATSD
VLEVEYYKEYQKKLRAYAGKKKAKYIIKEALYLVSIGTNDFLENYYSMQSRRASQYTEDQ
FQIFLLRLAQNFVKQIYQMGARKISLTGLPPMGCLPLERATNYISGNGDGCNEKYNNVAK
HFNVMLGGLVQKLNKELPGIRVVFADAYNLLLHMIRKPSSY
>Nitab4.5_0003310g0030
MAHNRISWLLIITQIFLLLLAKTNAKIPAIIVFGDSSVDSGNNNYIQTIARSDFMPYGRD
FAGGRPTGRFSNGRITTDFISEAAGLKPTVPAYLDPAYNISDFAVGVSFASAGTGYDNAT
ANVLGVIPLWKELEYYKEYQKKLRTYLGDEKANELISEALYALSLGTNDFLENYYTMPQR
RSQYTVDQYQTFLIGIAKNFVTNLYNLGARKISLGGLPPMGCMPLERTSNMANGNECLES
YNVVAMNFNDKLSGLVIELNKELSGIQGLR
>Nitab4.5_0003413g0010
MLYSRLVMNGMLFSLYKVFVMLISSSCCEAKVKLPPNVVVKAVYAFGDSIVDQGNNNNIL
TTPVKCNFPPYGKDFMGGIPTGRFSNAKTPPDMIAKELGLKELIPAYPDPNLKDEDLKTG
VSFASGGSGYDPRTSTINSAIPLSAQLNHFLEYIGKLKELVGEEEGNYILNNSLFILVAG
SVDIAGLTGSYYEDVIRQKLYDIDSYTNLLAAYAFDFVQELYKLGARNIAFLGVPPLGCL
PAQRTLAGGPARMCAEEYNQASELANTKFSIAIDSLHKKFPQYKLVFIDAYNSLLDCIVN
PQKYGLEEVQKGCCGSGNIEVSILCNKFSGICEDDTKYLFWDSYHLTEKGYRILVDRIIK
NYTNSFS
>Nitab4.5_0003489g0010
MGIQTLALILVALLGFANRLNAQDSTTLVPAIITFGDSAVDVGNNDYIHTLFKANYPPYG
RDFVNRQPTGRFCNGKLATDITGKNLLIGTNFASAAAGYDDKTAILNHAIPLSIQMQYYK
EYQAKLTKVAGSQKAASILKDALYLLSAGSSDFLQNYYINPYINKLYTPDQYGSYLVGIF
TSFVKFLLNDPQLCKQDLHAQGARRIGVTSLPPLGCLPAARTLFGFHESGCVSKINTDAQ
QFNKKMNSAATQLQKQLPGLKIAIFDIFQPLYDLVKSPSDHGFTEANRGCCGTGTVETTS
LLCNPKSPGTCSNATQYVFWDSVHPSQAANQVLADSLIIQGINLIG
>Nitab4.5_0003554g0040
MSFLRGLLGGLLLAMVFFVSDGDPLVPALCIFGDSVVDVGNNNNLSTLIKANFPPYGRDF
VTHRPTGRFCNGKLATDFTAEYLGFTSYPPAYLSREARGKRILTGINFASASSGYYERTA
NLYRALTLPHQLKYYRVWQRKVVNLVGRTKANNIFSGSIHLISAGSSDFIQNYYINPLLN
RVYSPDQFSDILMQSYSTFVQNLYGLGARKIGVTTLPPTGCLPAAITLFGAGTNHCVARL
NKDAISFNNKLNRTSQNLKSKLPGIKLVVFDIYQPLFDLITKPVENGFFESRKACCGTGM
IETSFLCNARSIGTCSNATNYVFWDGFHPSETANEKLAQSLLEQGFELIS
>Nitab4.5_0003603g0100
MEKICHFSLLIVLSLSTFGPNLVNADAQRPAPPPIFILGDSTADVGTNSYIPDCHATANF
PHNGIDFVHSRPTGRFSNGLNSADHLGYLKYGLQLGIYRGVNFASGGSGLLEETGLQLNV
LNLPQQINQFVTVRKNLTAALGHESTKALLARSLFCISTGSNDIFVYFKTRSTMPKEEFI
NLLMEAYENHIKTLYSLGARKFGIISVPPVGCCPANRLLNATKCFEPMNDFARCFHSALD
KLMCNLSSELHGMKYALGDTYKMTIDVIDNPRPFNFSNVDTACCGHGTLNAEGICNPTAN
LCSDRRKFIFWDLFHPTQAAAQLAANTLYGGPTQYVSPINFAQLAAEN
>Nitab4.5_0003779g0020
MVVWFLLIATSNLVERKCAFEAIFNFGDSNTDTGGFYAAFPSQGSPYGMTYFKKPVGRPT
DGRVIVDFLAQALGLPFLSPYLQSIGSEYKHGANFATSASTVLLPQTSLFVSGVSPFSLE
IQLRQMKEFKVKVNELQSKGNTNLPPPDIFGKSLYTFYIGQNDFTGNLARIGISGVKQYL
PIVVSQITSTIKIAIMMFVFVGLKYGTKACCGQGGGAYNFNQQVFCGNTKQINGQTLTAT
ACEDPYNYVSWDGIHATEAANKLTTYAILNGSNFDPPFSLQKFCDIQSIG
>Nitab4.5_0003913g0010
MGREVMKWMMVYVVFLGLNLGEYYGAKGDPQVPCYFIFGDSLVDNGNNNNIQSLARANYL
PYGIDYPGGPTGRFSNGKTTVDVIAELLGFEDYIPPYAAARGEDILRGVNYASAAAGIRE
ETGQQLGARISFAAQVNNYRNTVQQVVQILGDEASAANYLSKCIYSVGLGSNDYLNNYFM
PLYYSTSRQFNPEQYADVLIQQYTQQLKTLYDYGARKFVLIGVGQIGCSPNSLAQNSPDG
KTCAQNINVANQLFNSRLRGFRVTNAGCCGVGRNNGQITCLPLQNPCPNRDEYLFWDAFH
PGEAANGFTIRMGTGELRRWILVVQYVVVLGLISLGNYGANAQQVPCYFIFGDSLVDNGN
NNNIQSLARANYLPYGIDFPGGPTGRFSNGKTTVDVIAEQLGFNGYIPPYATARGRDILR
GVNYASAAAGIRDETGRQLGGRISFSGQVNNYINTVQQVVQILGDENAAADYLSKCIYSV
GLGSNDYLNNYFMPLYYPTSRQFTPEQYASVLIQQYTQQLKILYNNGARKFALIGVGQIG
CSPNALAQNSPDGRTCVQRINVANQLFNNKLKALVDNLNRNTPDAKFIYIDAYGIFQDLI
DNPFAFGLSVTNAGCCGVGRNNGQITCLPFQRPCRNRNQYLFWDAFHPTEAANIVVGRRS
YRAQKPSDAYPFDISRLAQL
>Nitab4.5_0004027g0010
MASLISLPKLSFFLLLIITLAFFSSPSAAQTKCNIKSVYQFGDSLADAGNVIRTPGANII
FRANRAPYGETFFKRPTGRFSDGRIIIDYITSALKLSFLNAYLDSGNTFSQGVNFAVAGA
TTLNSSFWAARNVRLPAWNTPLAAQLGWFKSHLQSTCGSNCAQTLSNSLVVMGEWGGNDY
YNNFFQRKQLPEVRTYVPFVVAGIMRGIKDVIQLGATRILVPGFFPLGCLPLYLTTFPDT
NANAYDQFGCLRNYNDFASYHHRYLNRGLDNLRREFPSVRIVYGDYNGAFLTLLQSATSF
GFNQNTLLAACCGTGGRYNFNFSNVCGSASVRACSNPAQYVHWDGIHLTDEAHRRITDII
VKDMLSRLGCSV
>Nitab4.5_0004154g0010
MIMGNLTSVLKGIYREGGRKFAMLNMVPIGSLPNIRALNAQKGVKNGDFIEEVTNLVKMH
NSALPKILKQLEKQLPGFKYTLFNLFKVFAESIDNPTKYGFKTSKTACCGTGAFRGIYSC
GGKRQVKKYELCKNVKDYLFFDSFHPTELAYQQYAELLWNGTADVVAPYNLKSFFELST
>Nitab4.5_0004154g0020
MFYLIELKVRGLPAQADAEPHYLAALRSLFYLCIFVLVACFTRPIVCISRPQAALFVFGD
SLFDPGNNNYINTTTEFQANWRPYGESYFKYPTGRFCDGRLIPDFIAEYANLPLIPSYFH
IGKQHFVHGVNFASGSAGCLAETHRGFVIDLKTQLKYFKNVVEILKKVGETESKQILSSA
VYIFSIGNNDYLAPLLTNSTIPYPEREYLQMIMGNLTSVLKVLRHQRRLVVGLVHFEGII
VVEVRGSSNSERHQAALYVFGDSLFDPGNNNYINTITQFRVNWWPYGKSFFKYPTGRFCD
GRLISDFIVFDPGNNNYINTITDFQANFRPYGESFFKHPTGRFSDGRLIPDFIAEYAKLP
LIPSYFQIGKQHFVHGVNFASGGSGVLVETLRGFVIDLKTQLKHFKKVAKLLKKKVGATE
SKRIISSAVYILSTGNNDFLIPVLANSPIPYPEREYLQMIMGNLTSVLKGIYKKGGRKFV
MFTAAPLGCVPIIRALNVQKGVKNGNCIEEEITNSAKMYNSALPKMLKQLEKQLPGFKFT
IFNFFNVFAESIDNPTKYGFKTSKTACCGSGPFRGIFSCGGKRHVKEYELCKNVKDYLFF
DSVHPTELAYEQYAELLWNGTTDVVAPYNLKSFFELST
>Nitab4.5_0004159g0020
KGKKKNARERNKSNCIIMSQKQKTPILLILSFSLFAHLLSPCNCECKFGEVGTEIRGMMV
FGSSLVDNGNNNFIEKTKAKANYLPYGVDYVRGPSGRFTNGKNVIDLIGEKLKIPQIPTF
RDPETKGSCIVHGVNFASGGSGILDETGAVSGEVMSLNEQIRNLENVTLPELEVQLGCNA
KEALGNYLFVVGSGGNDFSLNYFLNFPNNNATLPAFISKLINALSYQIQRLYDLGATKFV
VMSLYPNGCSPMVRARIPIPMPTDCVQPINLPLRLYNNNLRSLVDEMKQKMPGSKLVYVN
VYKIIRDIIRTPTQHGFDDTRHSCCELTTIKEGGTETLCKTGGNVCSSRSKYVWFDGLHP
TEAVNIVLANKAFASDLQVEVYPTNIKNLAEQ
>Nitab4.5_0004323g0010
MALSSNFFLGFIIAACFIQFVYCHGSYDRSALFVFGDSLFDPGNNNYINTTTQFQANWWP
YGESFFKPPTGRFCDGRIIPDFIAEYAELPLIPSYFGIGKDGFIHGVIDLKTQLKYFKKV
AKDLKKKFGAKKSKQLLSNAVYIFSAGNNDYFEFPVTYSKEEYVKMGIYKKGGRKFAILS
LAPLGCTPGSRALNFQQGNKSGNCLEELTNLAKIHNSALPKMLKQLEEKLPGFKYSLFDF
FKVAIERVDNPSKYGKRRVKDYKLCKNVKEYMFFDSGHLTEVAYKQVAQLLWNGTKDVVK
PYNLKSFFDLST
>Nitab4.5_0004387g0020
MKVMKSMSNVIEMKCSMMISLLVLLMCCSYGATAPTALWVFGDSLVDNGNNNFINSIAKS
NYYPYGIDFNRGPTGRFSNGKTFIDILGELLGIASPPPFADPSTRGGRILGGVNYASAAA
GILDETGQHYLERYPLSQQVINFESTLSQLRTMMSPGDLNTYLSRSIAVMVFGSNDYINN
YLMPNLYTSSINYTPQQFANLLLNHYARQLVALYSVGLRKFLLAGVGPLGCIPNQLATGQ
APPGRCVDYVNQMLGSFNEGLKSLVASMNNGSHPGSIFVYGNTYAVIGDILNNAARYGVN
IYFGMHFIQRKLWMPSWHRGHFLALLPIAIPSTFSKCLLSTFRDDV
>Nitab4.5_0004395g0020
MALIIRSLLDFLVISSISLVVLQQKSNGEDQLLMLQKPRLMKCRFDKIFQLGDSLSDTGN
CIRENLCARGFLCGRFPYGMNFFQNTTGRCSNGMLMIDFIALESGLPLLNPYKLQNANFK
HGANFAVAGATALSTENLAEEKIVNSVTNSSLSVQLDWMSTHFKSSYPTDRLSKLKKSLF
LVGEIGGNEFNYGLFKGKTLKELRSMVPKVVQTIIQGVRTVISFGATRIIVPGNFPIGCL
PIFLTQFRTSDSTAYDEYHCLQDLNDLAIFFNDHLKQAIQELKEEHSNIALVYGDYYNAY
MWFLQNAMFLGFDKNSLLKACCGIGGDYNYDVHNQCGAIGVSVCTDPSTYISWDGVHLTE
KTYSWLARWLIDDIFIVLQQKSSAQSLRTLQNPRLTKCGFDKIYQLGDSLADTGNCIRES
ICGARTACARLPYGMNFFQKKTTGRCSNGMLIIDFIALGSGLPLLNPYKLKSANFRHGVN
FAVAGATALSAEVMAKKKIVNAATNSSLSVQLAWMSSHFKTYTGDVATKLKKALFLVGEV
GGNDFNHGLLQGKTMKELRNMVPEVVQTIIHGVRRVIGFGATRIAVPGNFPIGCLPIYLT
KFRTKNSTAYDEHHCLKDLNNFAVFYNHHLQQAIQDLKKRYPKITLIYGDYYNAYLWLLH
NAVSLGFDKSSLQKACCGMGGDYNFNIRKLCGSPGVPICADPSTYIGWDGIHLTHQAYKW
LARWLINDMLPKLNCQ
>Nitab4.5_0004613g0010
MKPSYSRVVFVAMLFFMVTTTECKKSCGFKAIFNFGDSNTDTGGFWAAFPAQGPPHGMTY
FKKPVGRATDGRVILDFLAQGLGLPFLSPYLQSIGSDYRHGANFATLASTVRLPQTSLFV
TGVSPFSLAIQLRQMKEFKVKVDEHHHKGKTNLPSPDIFGKSLYTFYIGQNDFTGNLARI
GISGVKEYLPQVVSQIASTIKEIHALGGRTFWVLNLAPIGCYPAFLVELPHNTSDIDQFG
CLISYNNAVVDYNNMLKAALAKTRKEIADANVIYVDTHAVLLDLFQHPTSHGLKYGTKAC
CGYGGGAYNFNQQIFCGNTKQINGTTVTANACKDPQNYVSWDGIHATDAANKLTAYAILN
GSYFDPPFPLHHYCDVQPID
>Nitab4.5_0004613g0020
MVDTTQCKNCGFKAIFNFGDSNTDTGGYWAAFPAQGPPHGMTYFKKPVGRATDGRSSHSS
CAAQAFGLPFLSPYLQSIGSDYRHGANFATAASTVRLPQTSLFVTGVSPFSLEIQLRQMK
EFKVKVDELQHKGQTNLPSPDVFGKSLYTFYIGQNDFTGNLARIGIIGVKEFLPQLISQI
VSTIKEIYALGGRTFWVLNLAPIGCYPAFLVELPHNTSDIDQFGCLVSYNNAVVDYNNML
KAALAKTREEISDANVVYVDSHAVLLDLFQHPTSHGLKYGTKACCGYGGGDYNFNQHLFC
GQTKQVNGTKVTANACEDPQNYVSWDGIHTTDAANELTVHAILNGSYFDPPFPLHHICDI
>Nitab4.5_0004853g0010
MAFSNNLFFGCCLIVFAFLLGSPIEFVEGNIGPFPALFVFGDSILDSGNNNYINTTTQFQ
ANFPPYGETFFKSPTGRPCDGRLISDFIAEFANLPLIPAYFEIGTDKFLHGVNFASSGSG
CLVETNRGINKLGQQQAQQLVADAVYMFSTGSNDYAFPYLSNPKFPFPKEEFSEMVIMRL
LSTLFGVMHQCNRQFEGCSPGGRAFNEQANGTSGDCMQELNGLLQMHSSALPQKLNQLQQ
NLTGFNYTLFDLFKLFTERIDNPSKYGFKVSIEACCGTGQFRGINSCGGKRQVKEYELCP
NATDHVFFDASHPTEEANRQFAELLWNGTTDVIAPHNLKSFFL
>Nitab4.5_0004853g0020
MAFNSIFFHGFIFIFVTFILTISQIDCVDNNTTRQDKTALFVFGDSTVDPGNNNYINTTL
DFQSNWWPYGESYFKYPTGRPCDGRLISDFIGFVHGVNFASSICGCLVETNQGLCIDLKT
QLRYFKKVVKKLKKKLGAKQSKKLISNAVYMISIGSIDYGQPFRKSPNQFPYPKQEFANM
VLGNLTSVLKEVYKRGGRKFAIFTSVPLGCFPSARAFVLQQNKTDDCFEELNVLLKLHNS
ILPTRLKQLQKELKGFTYTLFDLYKVVDQRINNPSKYESTYKQSAELLWHGSPDVTAPHS
LKSFFQLSG
>Nitab4.5_0004863g0010
IIRSVFHLLVISLISFVVLQQKSDAQEVLMLQKPRLINCKFDKIYQLGDSLADTGNCIRE
RVCGAHTLCARFPYGMNFFQNATGRCSNGMLMIDFIALESGLPLLNPIKDQTADFRHGAD
FAVAGATALPVEILENMKMVNPSTNSSLSVQLDWMSSHFENTFYTDCPDKVKKALFLVGG
IGGNEFNFALSQGKTLEESRTIVPEVVEAIIHGVRVSGCFPIILTRFMTDNSSAYDEHHC
LKDFNSLIIFFNDHLRQAILDLKKEYPNITLIYGDYYNAYLWLLQNAVSLGFDKNSLHKA
CCGIGGDYNYNLHNQCGAIGVPVCIDPSTYISWDGAHLTQEAYSWLARWLIDTNILPQLN
CQA
>Nitab4.5_0004940g0070
MASLTNHCFFLILLLIIFAASSAKAQEQSSPFYSIYSFGDSNSASTSDHLAAVLGLPSLQ
HYTNEGVEFESGISFMTPGATVMSPFSFIKNGIPAPQQSHHSQISAFMKLFYKDCFSFHD
CGRNKVLQKAIIYMDQPGFNDYKHSLLHTKSISEVSKLVPDVVDTIKSSIEQLIKDAEAK
HFVVSGIIPMGCLPGFRTMFPEDDNSRKIKCHKGLNLFATLHNDHLWQALEELRLKYPEV
EIIYADYYKAFMAVLRNHAFLGFKTETLMKVCCGSTGSGPFNFDPLRQCGEKGAVACSDR
ASHIHWDGFRLTPEASKNMIDTFFSKKGFVFPEFKFATNHHTAAAERHRSKVYGRFRDGL
RHLLELHANNIVDY
>Nitab4.5_0004940g0130
MASSTTCFLHILALFFICLPLANTIDFNYPAVFNFGDSNSDTGGLVAGVGDRLEPPNGQT
YFQKPSGRFCDGRLIIDFLMDAMDLPFLNSYLDSIGAPTFRKGVNFAAAGSTILPATASS
VSPFSFGIQVAQFFRFKNRVLEIQAKTRKYDKYVPAQDFFQKGLYMFDIGQNDLAGGFYS
KTLDQILASIPTILVEFEDGVKRLYDLGARNFWVHNTGPLGCLGQNIAKFGTDSSKLDEL
GCVSSHNQAAKILNLQLYALCKKLQSQYADANITHVDIFTIKSNLIANYSRYGFEQPLMA
CCGYGGPPLNYDSRVACGLTKVIDGNNVTAKACNDSSEYINWDGIHYTETANQFVASQIL
TGKYSDPPFADKMPFLLKLKF
>Nitab4.5_0004981g0050
MASLSLPKVSFFLLVIAFAYFSSPTAAQTKCNIRSVYQLGDSLADAGNVIRTPGASIIFR
ANQAPYGETFFRRPTGRFSNGRIIIDFISSAFKLSFLNAYLDRGASFSQGVNFAVAGATA
LDSSFWAARGIRLPTWNTPLSAQLGWFKSHLQSTCGSNCAQTLRSSLIVMGEWGGNDYYN
GFFQRKQLPEVRTYVPFVVAGIMKSIKDVIQLGATRILVPGIYPLGCLPLYLTTFPDSNA
NGYDQLGCLRNYNDFASYHNRYLNRGLASLQREFPNVRIVYGDYYGALLTLLRSPSSFGF
NQNTLLTACCGTGGRYNFNFRTVCGSPSVKACPNPAQYVHWDGIHLTDEAHRRMTDIVVK
DMLSRFSCTV
>Nitab4.5_0004994g0060
MGKLGDLLLHRVKILLLHAVVIWSLKLVIADVPAIFIFGDSTVDVGTNNYVNGSLATANN
PYYGIDYPHHIATGRFSNGYNPADIIATHLGNYTESPPAFYALVQETSTTFKSSILRGVN
FASGGSGILDDTGNPGFHHVVSLTQQIEQFQSVCENITEIYGDDDIASKLVANAFYLISV
GSNDFFDQFRYNYNISAPELITDLSDTFANHLQNLYNLGARKFGIVSIPTIGCCPAIRSV
TPGGACNETLNDFAQSFYNTTLSLLQNFSSKNPGVKFSLGNSYLMTKGVIDNAVASGFEE
VESACCGTGPFGGNSKCTPKSDLCEKRDKYLFWDWFHPTQKASEMAALSLLYATGQEFVT
PVNFSTLASIQL
>Nitab4.5_0005085g0010
MGVQTMALIFVALLGFANRLNAQDSTTLVPAIITFGDSAVDVGNNDYIHTLFKANYPPYG
RDFVNRQPTGRFCNGKLATDITADTLGFTTYPPAYLSPQASGKNLLIGTNFASAAAGYDD
KTAVLNHAIPLSIQMQYYKEYQAKLTKVAGSQKAASILKDALYILSAGSSDFLQNYYINP
YINKLYTPDQYGSYLIGIFTSFVKDLHAQGARRIGVTSLPPLGCLPAARTLFGFHESGCV
SKINTDAQQFNKKINSAATQLQKQLPGLKIAIFDIFQPLYDLVKSPSDHGFTEANRGCCG
TGTVETTSLLCNPKSPGTCSNATQYVFWDSVHPSEAANQVLADSLIIQGINLIG
>Nitab4.5_0005130g0010
MGITSFFFILLVQLCNGKSLPKFSAILIFGDSTVDTGNNNYISTIFQGNHRPYGENFPGR
IPTGRFSDGKLVPDFLASMLGLKEYVPPFLQPYLSKHDLLTGVSFASAGSGYDDLTTAAS
KAIPMSQQIKYFEHYIEKLQGIVGEEKAQKILSGALVIISAGTNDFIFNFYDIPTRRNQF
NITGYQDFLLIQLQNFVEDLYNLGCRKMLVAGLPPVGCLPIQITAKSPFLRKCIEEENFD
AQSYNAKLTRLLKQVQAALSGSKVLYSDTYHPFMQMIKHPKKYGFVKTRQGCCGSGTYEA
GPFCNKQRPVCKNASKYLFWDSIHPGESAYRYLSNMAMKKLLRHKLSHNKTH
>Nitab4.5_0005138g0010
MASGIIVWFLMMTTLKLNPLLVKGEQQVPCLFIIGDSTYDNGNNNNLLTAAKANYPPYGI
DFPDGPTGRFTNGRNIADFIAELLGFDKYIEPFATVKGVEMFRGVNYASGAAGILDESGI
HLGDRISLNRQLRNHKVTISHMSTLLGNNKTLTKEYLSKCIYIVGMGNNDYINNYLLPQF
YPSSHLYKPEKYATILVQQYEKQLKTLYRYGARKVAVFGLGGIGCIPAELDLYGTKDSGC
VDSINKAVQYFDDKLIPMINDLNSITNLLDPCCEMSSTIANGQCKYGGGACSDRASHYFW
DGFHPTETPNKVTATRAYSTLLPTDAYPFDISHLALL
>Nitab4.5_0005274g0020
MASIVVAFLFLSTAFSLSFCSNAKQTAICPFNSIYQLGDSLADTGNRILIPGIPPTFHAG
HLPYGKTYFGKPTGRFSDGLLMIDYIAIALKLPFLNPYLSKNSSFIHGVNFAVAGSTALD
KSFFDKRNISIKSFNLPLSTQIEWFKNHLNCTCRSPTRCAKKLRNSLVNIGAFGGNDYFT
AFSNGKSTEEAKSFVPFTVNAIVEGIKEIIKLGVKRIVISGVSPFGCLPSLLTSSPSSDP
DAYDEFGCLRNYNKFASFHNNYLRDTISLVNRQFSDVVILYVDYYGAFLSIFRRAYYLGI
DRESLLKACCGIGGKYNFDGKKTCGSNETSVCSDPSRFMNWDGVHLTQKAYRHISEILIT
DILSNIDCIW
>Nitab4.5_0005292g0030
MAVETKTPFLLLLLILSLFFFAFLSPCRGECKFTANECTKVQGMFVFGSSLVDNGNNNFL
VNSLAKANYLPYGVDFPLLGPSGRFTNGKNVIDIIGEHLKLPVYIPNFNDPETKGSKIVN
GVNFASGGSGILDNTGAVAGEVISLNKQIRNFENVTLAELEEQLGCKSNESLKDYLFVVG
SGGNDYSLNYFLGLTNNNVSLQDFTANLTTTLSHQLKVCMHLKYAFMHIFVIFISFMFNA
CLTTPGKFVLMALYPNGCSPMARARNPMTTGCIESLNRAALLFNANLRSLVDSIRLQMPG
STLVFVNAYKVIMDILQNPTPKGNICSKRNAYVYFDGLHPTEAVNIVLANKAFASNLKAE
VYPTNVKLLSQV
>Nitab4.5_0005353g0010
MATLSITRISLSLSLITLTAFFFTPSTAQTKCNINSVYQLGDSLADAGNVIRTPGASIIF
RADRSPYGSTFFNRPTGRFSNGRVIIDFITQSFKLPFLNAYLDRGAAFTQGVNFAVAGGT
ALNTSFWTARNIRLPTWNTPLANQLGWFKTHLQSTCGSRCADSLKNSLIVMGEWGGNDYY
NGFFQNKQISEVRTYVPNVVAGIMRGIKDVIQLGATRFLVPGIYPLGCLPLYLTSFPDNN
TGAYDQMGCLRNYNEFASYHNRYVSRAIANLQREFPNVSIVYGDFYGSLLTVMRSASSFG
FDQNTLLSACCGTGGRYNFNFRTVCGAAGINVCSNPARYVHWDGIHLTDEAHRRMTDILV
NDMLSKFRCAVQATS
>Nitab4.5_0005413g0040
MAKLGDLLLHRFKILLLSVVIWSTKLVMADVPAIFIFGDSTVDVGTNNYVNGSLATANNP
YYGIDYPHHIATGRFSNGYNPADIIATHLGNYTESPPAFYALVEKTSTTFKSSILRGVNF
ASGGSGILDDTGTPGFHHVVSLTQQIEQFQSVCGNITEIYGDDDIASKLLANAFYLISVG
SNDFFDQFRYNYNISAPELITYLSDTFANHLQNLYDLGARKFGIVSIPTIGCCPAIRSVT
PGGACNETLNDFAQSFYNTTLSLLQEFSSTNPGVKFSLGNSYLMTKGVIDNAVASGFEEV
ESACCGTGPSKGSSKCTPKSDLCEKRDKYLFWDWFHPTQKASEMAALSLLYATGQEFVTP
LNFSTLASIQL
>Nitab4.5_0005444g0030
MTMRKVDFSSSYFFVMTTLLVLILLFISTEAAATGLFIFGDSTVDAGNNNYIETIPENRA
NYEPYAQNGFFQEPTGRFSDGRIIVDFIGEMTNHYYFYNFKKYSSNGVNFASGGAGVLST
THPGLVIDLERQLKYFEQVRKSLTEKLGVAKAEEVISEAVYFISIGSNDYMGGYFGNETM
QQLHGPEEYLGMVVGNLTQAIQYFNDKELYEKGARKFGFLSLSPLGCLPALRALNPRANN
DNEEAGGGCFDAASDLALAHNNALSMVLTSLQHILQGFKYCNSNFYDWLLDRVNNPTKYG
PYGGENTCGGTKEYEICDNAKDYVWFDSFHPTEGIHEQFAKALWDGPSSSVGPYTLQDLF
FGKEKQTIADIVDI
>Nitab4.5_0005544g0010
MEILHYLATFPYFTLTFIFQMFYVFPICSCIATSFVFGDSLVDAGNNNFLFTLSKANSPP
YGIDFKPSHGQPTGRFTNGRTISDIVGILDATGTVFIGRVPLREQINNLEESRRYIVNAM
GEKNAKKFLMKAMFSITIGSNDVINYFQPSIPFLSYEKVSPTIFQDFLVSNLTMNLQRLH
GLGARKFVVVGVGPLGCIPFIRAIKLISEGKCSVEVNTLIRSYNKKLKAELNRLNKDMGP
KAILLYANSYDVFRDIILNYKQHGFENGDAPCCGGYFPPFVCYKGKNANTSSVMCDDRGK
YVFWDAYHPTEAANVIVAKKFLNGDPSVISPINIRQLHHYGSIE
>Nitab4.5_0005565g0050
MGNPSYYRLAILGVVLQNLTICLAENVPANFVFGDSLVDVGNNNYIASLSKANFFPNGID
FGGPTGRYTNGRTIVDILGKFNLAENLSLYYFFSGKCEEVGFNLTPPYLAPTTSGPVVQQ
GVNYASGGGGILNESGQIFGGRINMDAQLDNFANTRQDIITRIGEPATIKLIENSLFSVT
MGSNDFINNYLTPVLSTPEQLTVPPMKFVGAVISKYRIQLTRLYNLGARKVIVVNVGPIG
CIPYQRDINPSAGDNCVNFPNGLAQLYNTQLRGLVSELNSKLTGSKFVYADAYGIVQDII
QNYSSYGFENANSACCSGGGRFGGIIPCGPSSKICANRSKYVFWDPYHPTDAANIIIAKR
LLDGNSPDIWPMNVRQLLASS
>Nitab4.5_0005710g0070
MAWALFLQQASAYVIVISVLSSCFLNPVLAQCKNAPVIFNFGDSNSDTGGLVAGLGYPIN
LPNGRTFFRRSTGRLSDGRLILDFLCQSVNTRFLSPYLDSVGSTFLNGANFAIAGSRLLP
KYEPFALNIQVMQFLHFKDRSIELVSAGSGNLVGDEGFRNALFMIDIGQNDLADSFARNM
SYTEVVKMIPSFVTEIRNAIQVIYSQGGRKFWVHNTGPLGCLPQKLTLVQKVSSDLDPHG
CLASYNSAAKLFNEGLRHVCQELGSEMKDATIVYVDIYAIKYDLIANSSNYGFSNPLMAC
CGYGGPPYNYRKGVTCGHPGYQVCSEGSEFISWDGVHYTEAANRVIASKILSTEYSTPRI
GFDFFCH
>Nitab4.5_0005844g0030
MASLSLAKVSFFLLVIILAFHSSPSAARRKCGITFVYQFGDSLADAGNTMRLPNVSLTLS
TSKLPYGETFFNKPTGRASDGRIINDFIVSALNLPFLNAYLNKGTSFRQGANFAVSGATA
LNNTFWAAQNVNLRPWNKYLDAQLDWFKSHLQSTCGSNCGQHLKNSLVILGEFGGVDYFN
CFFSNKQEPEIRRYVPLVIAEITRGIRDVIKLGATRILVPGVYPFGCLPVYLTSFAVPNA
TAYNPLGCLRNLNVFSSYHNTELKIALKSLQCEFPNVRIVYGDYYGALMTVLRRATRFGF
NQNTLLAACCGGGGGRYNYGKPCGSDGATTCPNPSRYVNWDGIHLTDAAHHRSY
>Nitab4.5_0006000g0040
MKLTLTLPILVTILTHALIGGCNCKIVQFIFGDSLSDVGNNNFLSKSLARANLPWYGIDF
GNGLPNGRFCNGRTVADIIGDEMGLPRPPAYLNQSLTEDVILEDGVNFASGGGGILNETG
TYFIQRFSLYKQIDLFQGTQDLIREKIGSKEAEKFFQQARYVVALGSNDFINNYLMPVYS
DSWTYNDKSFIQYLMETLRAQLILLHSLGARELMVFGLGPMGCIPLQRVLSTDGECQDKT
NQLALAFNKATSELVVELSNTLPNASYKFGDAYDVVNDVITNPGNYGTSLYYTLPALTCI
PASTLCSDRSKYVFWDEYHPSDSANELIAKELIKKLGFLNPNQTDASPPTPAATGPSSDE
VGR
>Nitab4.5_0006035g0030
KRKKKNTRERNKSNCIIMSQKQKTQILLILSFSFYAHLLSQCNCECKFGVSGTKIRGMMV
FGSSLVDNGNNNFLVKSNAKANYLPYGVDFVRGPSGRFTNGKNVIDLIGENLELPQIPTF
KDPETKGSCIVHGVNFASGGSGILDETGAVSGEVMSLNEQIRNLENVTLPELEVQLGCNG
KEALGNYLFVVGSGGNDFSLNYFLNFPNNNATLPAFISKLINGLSHQIQRLYDLGARKFV
VMSLYPNGCSPMVRARIPIPMPTDCVQAINVPLRLYNNNLRSLVDEMTQKMPGSKLVYVN
VYKIIRDIIRTPTQHGFDDTKHSCCELTTIKEGGTETLCKTGGHVCSSRSKYVWFDGLHP
TEAVNVVLANKVFTSDLQVEVYPTNVKNLAEQ
>Nitab4.5_0006063g0020
MEAHSFNIPWLILILVQFLLLITTSLAGKVPAIIVFGDSSVDAGNNNQISTLLKSNFEPY
GRDFYDKRPTGRFCNGRIPPDFISEAFGLRPFVPAYLDPMYKISDFAGGVCFASAENYKD
YQKKLEAYAGTRKAKYIIEESLYLVSMGTNDFLENYYSMQSKRASQYTIEQFQVFLLDLA
EKFVKQIYDLGARKISLTGLPPMGCLPLERATNYIRGSGDGCNEKYNEVALHFNVMLKGL
VQKLNEELPGIRVVFSDAYDLLLQMIKNPSSFGFEVAGIACCGTGLFEMSYLCDKLNPFT
CTDANKY
>Nitab4.5_0006148g0030
MLIRVSLVQKRIDFSMANSLIFSPLVVILQLLCIFSSTCTGHIPKFPAILAFGDSLLDSG
NNNFILTLFQANHPPYGQSFPNQVPTGRFSNGKLISDFLAFSLQIKDTVPPFLDPNLPVS
ELRTGVSFASAGFDDLTNVKTQGTPIFTQVENFKKYIEILKGVVGEKEALDIIKDALVLI
MAGSNDIALSLNNGFLRRLDLGLSGYHSFLHQRLEEIIKRLYDSGCRNVLIIGLPPLGCI
PAQMTAKLSFDRQCIQNLNSEAQSYNQKLSEILPRIQGTFPGSKLVYADLYQPLIDMNTN
PQKYGIFPIRKILCLLFMKS
>Nitab4.5_0006477g0020
MASEFRLFSLGFLLFALVNNAICQEEEGTRNALVPAMFIFGDSLIDNGNNNNLPSFAKAN
YFPYGIDFNGGPTGRFSNGYTMVDVIAQLLGLPLIPPYTEASGDQMRFGINYASAAAGIL
DITGRNFVGRIPFNQQITNFESTVNQIRSNLGVSDVGEALAKSIFFVGMGSNDYLNNYLM
PNYNTKNQYNAQEFASLLVQQYNQQLMRLYNLGARKFVIGGVGLMGCIPSILEQSQNGAC
SDEVNQLVLPFHNNVRSMLNNFNTNLPGSKFVYIDIRNMFQDLLTNYRQYGFSEINNGCC
GVGRNRGQITCLPFQTPCQNREQFIFWDAFHPTEAVNILFGRKAFSGGSDVVYPINIQQL
ASL
>Nitab4.5_0006510g0010
KASEVNALDMIKEHTMEGQFMTWNVLFLYNLALLVILSFQEAIAVPQFTALFAFGDSLID
PGNNNYLPNSLAKANYVPYGVDFIGPTGRFCNGRTMIDYLGDLLGLPLIPAYTATIAMGS
DISKGVNYASAAAGILDETGHNLGERFSLNQQIQNFEDTLNQLKQQMEEQDLSYYLATSL
VVMNLGNNDYINNYLQPSLYTTSSNYKPRDYADLLIKHYSRQILALHAIGLRKFLLGAIG
PLGCIPSQVGTGLAPPGKCVSIVNEMIGMFNSQLRFLVDQLNKDNPHSIFIYGNTFGGFI
EIFNNASVYGFEVKDRGCCGVGRRITCLPLSVPCFNRDQYLFWDAFHPTQAVNQILARKA
YSGSLHDCYPINVQQMAQL
>Nitab4.5_0006545g0040
MSFLRGLLGGLLLAMAFFVSDGDPLVPALCIFGDSVVDVGNNNNLSTLIKANFPPYGRDF
VTHKPTGRFCNGKLATDFTAEYLGFTSYPPAYLSREARGKRILTGVNFASASSGYYERTA
KLYRALTLPHQLKYYRVWQRKVVNLVGRTKANNIFSGSIHLISAGSSDFIQNYYINPLLN
RVYSPDQFSDILMQSYSTFIQNLYGLGARRIGVTTLPPTGCLPAAITLFGAGTNHCVARL
NKDAISFNNKLNRTSQNLKSKLPGIKLVVFDIYQPLFDLITKPVENGFFESRKACCGTGM
IETSFLCNARSIGTCSNATNYVFWDGFHPSETANEKLAQSLLEQGFELIS
>Nitab4.5_0006646g0010
MKIWFVLLTVLLIFINISSLLVKGEQQVPCLFIMGDSLFDNGNNNNLLTTAKANYPPYGI
DFPDGPTGRFTNGKNTADFIAELLGFDKYIEPFATVKGVEMFRGVNYASGAAGIRDESGI
HLGDRISLNRQLRNHKVTISHMSTLLENNMTLIQEYLSKCIYIVGMGNNDYINNYLLPQF
YPSSLLYKPEKYATILAQQYEKQLKTLYRYGARKVAVFGLGSIGCIPAELDLYGTKDSVC
VDSINSAVLKFVDKLKPMIDDFNSNLPNANFIYINVTSIAIGDPSSIGITNLAEPCCEIS
SFIAKGQCSYGGSACSDRASHYFWDGFHPTEAPNKATAERAYTALLPTDAYPFDISHLAL
L
>Nitab4.5_0006683g0020
MICMNIFSCFCFLQTFSTVHSVSFFFQLELMSRREMECARVMLTGVIFSLVFAPLKSVAT
DSDKNISRTDLPPCNFPAIYNFGDSNSDTGGISAAFQPIQAPYGESFFHRPAGRLSDGRL
LIDFIAEHLRLPYLIAYLDSIGSNFRHGANFATGGSTIRRQNQTIFQSGISPFSLDVQIM
QFHRFKARTEELYRQAIDLSEKKKLPRPREFSKALYTLDIGQTDLAVGFRQMSNIQLRAA
ISDIINQFSAAVMRLYQQGARAFWIHNTGPIGCLPTATLYLRNPKPGVLDNYGCLKSQNK
MALEFNRQLKARIRTLRAELGHADITYMSMLPSFMEPHKICCGLHEGNTHVWCGQKAIVR
GAEVFGGACVNPSIYISWDGVHYSQAANHWIANQILNGSFSDPPIPITHACHKRLHY
>Nitab4.5_0006885g0010
MKIIFLIFCCFLSSVSPNQQSYNAIFSFGDSLADTGNFLLSGALAFPVIGKLPYGETFFK
HATGRCSNGRLIVDFFAEAYGLPLLPPYLALKNGVKAEHGVNFAIAGATAIAAEYFYSKN
ITVLWTNISLTDQVGWFQEVKSNICATRKDCREYFKKSLFIVGEIGGNDYNYPYFVGGSI
KQLKALVPAVVETIIEATSVLIEEGAVELIVPGNLPIGCSALYLTLFGTTNKAAYDKNGC
LKAYNAFSKYHNSQLKLSLEKLREEYPHAKIIYADYYGAAKRLFHAPKHYVACCGGGGPY
NFNNSARCGHIGSKACLDSSKFANWDGIHLTEAAYHHIAKGLLNGLFTSPPLTFSPIKKI
>Nitab4.5_0006885g0020
MASSYASSFIYIILMLIASFGLVLGCYESIISFGDSLTDTGNLIRLSKSNSHVASSVPPY
GETFFHHPTGRFSDGRLVIDFIVAGATAVDISFLQKRGVKNPATNVSLGTELEWFKQMLP
ILCNSPTSCREFLGNSLNSNKNEYDSETGCINWLNNFAEYHNQLLQEEIHRIRELHPQAN
VIYADYYNAAMQIYKSPKKFGFTSTIVACCGGGGPYNYDSLAICGSPLSNVCNNPSSYVS
WDGVHLTEAAYRLIAKGLLQGPYAIPRMNELCSFDGLSKGKSDQ
>Nitab4.5_0006963g0040
MDLTQIFILLSLMPTQILCVKSCHFPAIFNFGDSNSDTGGLSAAFGQAPYPHGETFFHAP
AGRFSDGRLLIDFIAEGLDLPYLSAFLDSIGSNFSHGANFATAGSTIRPQNTTMAQSGYS
PISLDVQGVQFSDFHTRSQTIRLKGNIFGQLLPKEEDFSQALYTFNIGQNDLTAGYRLNM
STEQVKAYVPDLLSQLSNVIKKIYAQGGRSFWIHNTGPVAYHTIMDRFLITAAQIDKYGC
ADPFNEVANYFNLQLKKTVVKLRKELPLAAITYIDVYSVKYSLIGHAEKLGFEDPFLACC
GHGGKYNYNRFIKCGSKKVLNGKEIVIAPSCKDPSVRVSWDGTHFTEAANKWIFDQIVNG
SFSDPPVPLSLACNRVNH
>Nitab4.5_0007238g0030
MASSTTCFLHILALFFICFPLANTIDFDYPAVFNFGDSNSDTGGLVAGVGDRLEPPNGQT
YFQKPSGRFCDGRLIIDFLMDAMDLPFLNSYLDSIGAPTFRKGANFAAAGSTILPATASS
VSPFSFGIQVAQFFRFKNRVLEIQAKTRKYDKYVPAQDFFQKGLYMFDIGQNDLAGGFYS
KTLDQILASIPTILVEFEDGVKRLYDLGARNFWVHNTGPLGCLGQNIAKFGTDASKLDEL
GCVSSHNQAAKILNLQLYALCKKLQGQYTDANITHVDIFTIKSNLIANNSRYGFEQPLMA
CCGYGGPPLNYDSRVACGQTKVVDGNNVTAKACNDSSEYINWDGIHYTETANQLVASQIL
TGKYSDPPFADKMPFLLKLKF
>Nitab4.5_0007834g0020
MACYITIITVFLVLKLVEGAPQVPCYFIFGDSLLDNGNNNDINTAARANYLPYGVDFPDG
PTGRFTNGRNMADLLEKRINFQGYRIYLGRQLENHKVTISRIADLLGNTTSAKNHLNKCL
FIVGIGSNDYINNFLMPDIYPTSHFYTPSQYATVLIEQYSQQLKDLYEDGARKITLFGLP
QIGCIPDELKKHSTLLCVDSTNEAVQLFNKNLKALVDDLNANLPDAQFIYINMYSISSAI
ALTLLNYPCCQVTKIMPEGQCIPGKAPCLIRSTHLFFDNFHPTEIANSIATHRAYNALLP
SDAYPMDIRHLVTGNDLYYDQ
>Nitab4.5_0007834g0030
MAYCVKIWFTLAITFLVLNLKTLVEGAPQVPCYFIFGDSLLDNGNNNDLDTAAKANYAPY
GVDFRDGPTGRFTNGRNTADFLAELLDFDHYIPPFASAEGSEILEGVNYASGSAGIRNDS
GSHLGDRIYLGRQLENHKVTISRVADLLGNTTAAKKHLNKCLFIVGIGSNDYINNYLMPE
TYPSSHLYTPSQYATALIEQYSQHLRTLYEDGARKVALFGLGRIGCIPDELQKHNTRRCV
SSTNDAIQLFNSNLKSLVDNLNTNFPDAKFTYINMYSISSITDTFSVLNRPCCEVSETMP
EGQCVPGETPCLLRGIYFFYDNFHPTETANMIATNRAYNSLLSSDAYPMDIRHLVRNKNV
YDE
>Nitab4.5_0007885g0010
MASLVPTFFLLAAALSSLTFAYAANNNNNNSCPNYEYIFQVGDSLADTGNRFRISNVKSS
YRADHFPYGEKFFGKPTGRFSDGRLVIDYIAMSLKLPLLNPYMVKEANFSHGVNCAVGGA
TVLNDPFYVAKNITTAKDNRPLRSQLRWLTTYLKTTCHTRQKCSKVLGKSLFMFGEFGGN
DYYLAFSEGKSIDEAKTFVPYIVKTIVKGIRQVIRYGAKRIVVPGIFPLGCFPYYLTMFS
SLDYEDYDEFGCLKAYNELAMYHNDYLERALSILKLEYSNVAIIYIDYYAAVKSILERPS
YFGFNKKSILKTCCGIGGQYNYDDDILCGTSKVQACSDSAKYLHWDGVHLTEKAYYYVAE
RVINGISSKEFQCLQ
>Nitab4.5_0007926g0010
VIDLVRQLKYFEQVRKSLIEKLGAAKAEEVISEAVYFISIGSNDYMGGYFGNETMQQFHG
PEEYLGMVIGNLTQAIQELYDKGARKFGFLSLSPLGCLPALRALNPRANSNNEEAGGDCF
EAASDLALAHNNALRIVLESLQHILQGFKYCNSNFYDWLLDRVNNPSKYGPYGGKNTCGG
KKKVTEYEICDNAKDYIWFDSFHPTEGIHEQFAKALWDGPSSSVGPYTLQDLFFSKEKQT
IADIVDI
>Nitab4.5_0007978g0010
MRSSCMFLQIMVILFITVTNIGAQTQPLTNKKLLRPFNNTISALFVFGDSTVDSGNNNYI
STVIKCNFPPYGRDFLNHIPSGRFTNGRLVTDFAASYIGLKELVPPYLDPKLSLEELMTG
VSFASAGSGFDPITAQLSGVIPLQKQLEYFKEYKRRLENAIVEERTKLLISKAAFLVSAG
TNDFLVNYFSTQFRSKTYTVSAYQHFLLQHDLLAEGARLIGVVGVPPLGCLPVLITLNHH
SPLQHRECIDSYSAVGKEYNWHLQNLLKIMRIHGTQLVYGDIYNSLNDMIQNPNHYGFDD
VSSGCCGSGLFEAAIFCNPNSIVCNNASEYIFWDAVHPTQATYYNLFRSLRPIIDSVIKQ
>Nitab4.5_0008117g0010
MVNLKQETSEVKALDMIKEHTMESKFMTWNVLFLVVLSFQEAINAVPQFTALFAFGDSLI
DPGNNNYLPHSLAKANFVPYGVDFIGPTGRFCNGRTMIDYLGDLVGLPLIPAYTATITMG
SDFSKGVNYASAAAGILDETGKSLGERFSLNQQIQNFEDTLDQLKQQMEEQDLSYYLAKS
LVVMNLGNNDYINNYLQPSLYTTSSNYKPRDYADLLIKHYSRQILALHAIGLRKFLLGAI
GPLGCIPSQVGTGLAPPGKCVSIVNEMIGMFNSQLRFLVDQLNKDNPNSIFIYGNTFGGF
IEIFNNASVYGFEVKDRGCCGVGRRITCLPLSVPCFNRDQYLFWDAFHPTQAVNQILARK
AYSGSLDDCYPMNVQQMAQL
>Nitab4.5_0008220g0010
MASLSKICFFLLLITLTFHSSPSAAQTKCGITSVYQFGDSLADNGNAIRLPGVSLVFSTS
KLPYGETFFKRPTGRASDGRIINDFIVSSLNLSFLNAYLNRNTSFSQGANFAVSGATALN
NAFWAARNVTLRPWNKHLAAQLAWFKSHLQSTCGSNCAQTLKNSLVVLGEFGGVDYFNCF
FQNKQLPEIRRYVPPVIAEITRGIRDVIQLGAARILVPGVYPFGCLPVYLNKFYVPNPLA
YDPLRCLGNLNVFASYHNIQLNIALKKLQLQFPKVRIVYGDYYGALTTVLSRASSFGFNQ
NTLLSACCGGGGRYNYGKACGSAGATTCPNPSQYINWDGIHLTDAAHHHMADIIVKDMLP
KFGCNNFKDSGILMSSY
>Nitab4.5_0008289g0030
MGNEEMNNSSWWPTVTGMYIMGDSSVDCGDNTPFYPILHQNLSLHPCNGYMGLQYVKPFY
SQNGSIEELLNGVNFGAAQATIMYPRSRSYQSLNQQLLQTFETIQLLQLQLGQETAKTLI
ESSLFYLSFGKDDLINYLVDDESATSPGYDGLNFTRILVDQMINVIENLYDANARKIVCM
GILPLGCSPSVMSIRHNSTIGDKLGCENDVNLLVLEFNTKLEQKILDLNLKMRGAQVIFC
DIYRAIMEFIFHPQAYGFEDARNACCGLGKYGGMKGCLSPDMACQRASNHVWWDLYNPTE
AVNILLANSAWSGDPLSSICRPFTLKALGSSSY
>Nitab4.5_0008554g0040
NLLSPTERSLHILEMGNPSYYRLAILGVLLQNLTICLAENVPANFVFGDSLVDVGNNNYI
TSLSKANFFPNGIDFGAPTGRYTNGRTIVDILGKFNLAQNLSLYLVVEVGFNLTPPYLAP
TTCGPVILQGVNYASGGGGILNESGQIFGGRINMDAQLDNFANTRQDIITRIGEPAAIKL
IENSLFSVTMGSNDLINNYLTPVLSTAEQLTVPPMKFVGAVISKYRIQLTRLYNLGARKV
IVVNVGPIGCIPYQREINLSAGDNCVNFPNVLAQLYNTQLRGLVSELSSKLTGSKFVYAD
AYGIVQDIIQNYTSYGFENADSACCSGGGRFGGIIPCGPSSKICANRSKFVFWDPYHPTD
AANVIIAKRLLDGNSPDISPMNVRQLLASS
>Nitab4.5_0008770g0010
MSSTCNFLQPVILFLPILLIIISQSIAQARTLTDIKKLQKWPFNNSVSAVLVFGDSTVDS
GNNNYISTISKCDFPPYGRDFLNHIPTGRFTNGRLVTDYIASYMGIKDFVPPYLDPSLSL
EELMTGGVIPLQKQLEYFKAYKRRLENAIGKEKTKLLISKATFIISAGTNDFVVNYFNTP
FRRKTYKVSAYQQFLLQLVQQFVQGLMNEGARVIGVAGVPPFGCLPVVITINSGSALQPR
QCVESYSAVGREYNLLLQHLLKTMQIHDTKLFYADIYNPLNDMIQNPAKYGFTEVTKGCC
GSGFIEASILCNPKSIVCSNPSQHMFWDSVHPSQVTYYTLFQALRPTIDF
>Nitab4.5_0008770g0020
MPSPCKFLQHVILFLAILLIIISEVRAQARTFTHDNNKLQFNNSVSAVLVFGDSTGVIPL
QKQLEYFREYKRRLENAIGKEKTKLLISKATFIISAGTNDFVVNYYNTPYRRQTYKISAY
QQFLLQLLQQFVQGARTIAVARVPPFGCLPVVITINSGSALQPRQCVESYSAVAREYNSV
LQHLLKTMQIHNTKLFYLDIYNPLNDMIRNPAKYVHPIQVTYYSLVQALRPTLDFAIKQ
>Nitab4.5_0009274g0010
MKCGFDKIYQLGDSISDTGNCIRDSICGAHTVCGRFPYGMNFYQKKTTGRCSNGMLMIDF
IQSGLPLLNPYKDQNANFRYGANFAVVGATALSTEIMAEKKIVIGLTNNCQAKLKKSLFL
AGEVGGNEFNYGLLQGKTMNELRNMVPEVVQTIIQGVKSHWFRATRIVVPGNFPIGCLPI
YLTKFKTDNSTAYDEYHCLKNLNNLAIFYNYHLRQAIEELKKEYPNITLIYGDYYNAYLW
LLQNAARFDKNSIQKACCGIGGEYNIDAHKKCGVSGVVLTQVHISVGMEFI
>Nitab4.5_0009715g0020
MALSSSLFHLCIFVLIACFTATRISSHEKCQAALFVFGDSVFDPGNNYYINTITEFQANF
RPYGESFFKHPTGRFFNGRLILILIYRPQAALFVFGDSLFDPGNNNYINTTTEFLANWRP
YGESFFNYPTGRFCDGRLIPDFIAEYANLPLIPSYFQIGKQHFVHGVNFASGGAGCLVET
HRGFVIDLKTQLKYFKNVAELLKKKVGATESKQILSNAVYIFSAGGNDYLAPSSANSTIP
YTEREYLQGIYKEGGRKFAMLNMVPIGSLPNIRALNVQKGVKNRDFIEKISSLVKMHNSA
LPEMLKQLEKQLPGFKYTLFNLFKVFAESIDNPTKYGFKTSKTACCGTGPFRGIYSCGGK
RQVKKYELCKNVKDYLFFDSFHPTELAYRQYTELLWNGTPDVVAPYNLKSFFELST
>Nitab4.5_0009715g0030
MNMGNLTSVLKGIYREGGRKFAMLNMVPIGCLPYIRALNAQRGVKNGDFIEEVTNLVKMH
NLALPGYLKQLEKQLPGFKYTLFNLFKVFAESIDNPTKYGFKTSKTACCGTGPFRGNYSC
GGKMQVKKYELCKNVKDYLFFDSFHPTELAYQQYAELLWNGAADVVAPYNLKSFFELST
>Nitab4.5_0009809g0020
MAMTSSLTPTTTTLSLFFSLFLILGVAISQTEARAFFVFGDSLVDSGNNNYLATTARADS
PPYGIDYPTRRATGQQIGASESPLPYLSPELNGQRLLVGANFASAGIGILNDTGIQFINI
IRIPQQLEYFRQYQSRVSALIGEESTKQLVNQALVLMTLGGNDFVNNYYLVPNSARSRQY
ALPDYVPFLISEYRKILMRVYDLGARRVLVTGTGPLGCVPAELAQRSRNGECAVELQQAA
ALFNPQLTQMLQDLNSELGSNIFIAANTQQMHIDFITNPQAYGFITSKVACCGQGPYNGL
GLCTPLSNLCPNRDVFAFWDPFHPSERANKIIVQQIMTGSSEYMNPMNLSTILAMDSMA
>Nitab4.5_0009947g0010
MANPMGAISSYFSSIIMMVVLYLGRMGATHHSLHISEPERGTAFFIFGDSYFDVGNNNYI
NTSTLDQANFWPYGQSYFKSPTGRFSDGRLISDFIAEHANVPVPPPFLQPGNKQDYSNGA
NFASAGAGSLVETFEGAVIDLKTQLNNFKKLKTSLRNKLGYSKSDKILRSAVYLIGIGTN
DYLSPFLTNSTVLSAYSPSQYVQMVIGNLTTVVQEMYKKGGRKFGFLNLGELGCLPALRM
LNPPTKNGCLQEASKLAKLHNLELNNLLLGMHKRLEGFTYSLYDFNRSLKLRMNHPSRYG
FKEGKKACCGTGRFRGIYSCGGKRPVKQFEVCKSPKKHVFWDSYHLTETIYQQMAAEMWN
GESSLKTFFHSFL
>Nitab4.5_0010239g0010
MENKACFIWCLCIFTYMTLFPAVDMFDLKVDAGLKRHNGKHKLFVFGDSYVDTGNWPKSM
STSWKEPYGLTYPGSPSGRFSDGLVLTDFIASFLGIRSPLPYTKKGSDRKSSVKAGVNFA
YGGTGVFNTFVNQPNMTTQINYFQQLIIQEEEVYTKEEMSSSIALVSVAGNDYATFLTKN
GNNMKDLGDLTKSIISQLELNLRRIHGLGVSKVGITAMEPIGCLPRMTAVSSYENCSDSA
TSLSRFHNEILQQTIEKLNNQTGKPVFVILDLYSAFMSALNIQQSHPGNSSNFENPLKPC
CMGTSSEYSCGDKRGTTKKYVVCRNPQLSFFWDIIHPSQQGWFAVFSALKPSLRSLL
>Nitab4.5_0010884g0020
MGTEESRRWILVVQYVVVLGLISLGYYGANAQQVPCYFIFGDSLVDNGNNNNIQSLARAN
YLPYGIDFPGGPTGRFSNGKTTVDVIAEQLGFNGYIPPYATARGRDILGGVNYASAAAGI
RDETGRQLILYNNGARKFALIGVGQIGCSPNALAQNSPDGRTCVQRINVANQLFNNKLKA
LVDNLNGNTPDAKFIYINAYGIFQDLIDNPSAFGLSVTNAGCCGVGRNNGQITCLPFQRP
CRNRDQYLFWDAFHPTEVANVVVGRRSYRAQKSSDAYPFDISRLAQL
>Nitab4.5_0010884g0030
SFCLSLIDLNPYIYTLDTDLKLLIPVPKTLFSLFFLLRIIMGREVMKWMMVYVVLLGLNL
GEYYGARGDPQVPCYFIFGDSLVDNGNNNNIQSLARANYLPYGIDYPGGPTGRFSNGKTT
VDVIAELLGFEDYIPPYAAARGEDILRGVNYASAAAGIREETGQQLGARISFAAQVNNYR
NTVQQVVQILGDEDSAANYLSKCIYSVGLGSNDYLNNYFMPLYYSTSRQFNPEQYADTLY
DYGARKFVLIGVGQIGCSPNSLAQNSPDGKTCAQNINVANQIFNNRLRGIVDDFNSNTPD
AKFIYINAYDIFQDLIDNPSAFGN
>Nitab4.5_0010979g0010
MSCFCLVFLSRKIILVHVLFLLFVASCKGKVQLPENVTVRAVFAFGDSIVDQGNNNHIAT
VVKCNFEPYGKDFMGGKPTGRFSNAKTPSDLIVDELGIKELMPAYLDPNLQAEDLKTGVS
FASGATGFDPQTPALVSVIPLSTQLDHFREYIGKLKQLVGEEEANDILRNSVFLVVAGSD
DLANTYFTVGIRRLQYDVNGYTDLMAAGASEFIQELYKLGARKIAIFGVPPIGCLPSQRT
LGGGKSRECSEEYNQAAQLANTKLSAAIDSLSKNLLQSKLVFVDIYSSLLDLIVNPQKHG
FEVVDRGCCGTGNIEVVILCNKYSGTCEDDTKYLFWDSYHPTEKGYRILVDQILKKYVNS
FI
>Nitab4.5_0011727g0020
MSLRLILIFLVLVLFHHNAVLEAIEIGELRKLAAKNNVSCILVFGDSSVDPGNNNHLSTL
NKANYLPYGLDLSNSQPTGRFSNGKLATDFIAEALGYVNMTRGFLDPQINNMDMLHGISF
ASAGSGYDDLTANLSNAMSLAKQREYLRHYEIQLRQMVGAEKASEVMKNALYILSMGTND
FLQNYFVEVVRSKQYSVEQYQNFLIHSMFTHVKDLIHGVGARRLAVVGVPPLGCEPLIRT
IRDDETKCDDDLNKVAFSFNLKLKRELQTLKRLFGIKASFIDIYSIIQEAVQNPHKFGKE
LIIHFGTTEYGETCKGLSTCADRTKFVFWDAVHPSEKMHKIMADEALKAINADLLS
>Nitab4.5_0012400g0010
MHLSLLFLVLLHLLLLFFMLEAPTQAQGKSLVSAIFIFGDSTADPGNNNYITTPFKSNFS
PYGRDFPNHVPTGRFTNGMLAGDFFELKTGVSFASAGTGFDPLTPTISNVISLSKQLEYF
KKYQEKMEAAIGKEQMQNLIKEALFIVSAGTNDFVVNYNTIPIRRKSYSLSAYTDFLLQH
VQLFLQELLDQGARKIGVVGLPPMGCLPVVITLHSDNAFTKRDCADFFSSIAGDYNSKLQ
NQLNDMQFKFAKLDFEKTNSGCCGTGLLEASFMCNPKSYICPNASKYVFWDSIHPTEKTY
YLISQALQPTIDSITKN
>Nitab4.5_0012847g0010
RLLLHLLLKRLSMACYTTIITVFLVLNLVQGAPQVPCYFIFGDSLLDNGNNNDLNTAARA
NYLPYGVDFPDGPTGRFTNGRNMADFLGEHLGFDNYIPPYASATGDEILQGVNYASGSAG
IRNDTGNHLDLYEDGARKITLFGLPQIGCIPDELKKHSTLLCVDSTNEAVQLFNQNLKAL
VDDLNTNLPDAQFIYINMYSISSAIAITLLNYPCCQVSKIMPEGQCIPGKAPCLIRPTHL
FFDNFHPTEIANSIAINRAYNALLSSDAYPMDIRHLVTGNKLYYDQ
>Nitab4.5_0012976g0010
MALIKAFFFFFFFFTIFFSNIITSQPIPKFTSILVFGDSTVDTGNNNHILTIFKGNHPPY
GKDYPNHSPTGRFSNGKLVPDILALLLKLKKNGVPPYMQPDLPPNELLTGICFASAGSGY
DELTTIISGAIPMRKQLDYFKEYLKKIKEVVGEREAERIVNGALVIVSAGTNDFVFNFYD
LPKRRLQFSLINGLPPIGCLPIQMTAKSPLLRTCIKKENFDAQLYNQKLEHLLLKLQAHL
PGSKIIYVDSYALVADLINNPQEYGNFSIKLLLCLTETGFEETKRGCCGSGLLEAGPLCT
TLSPLCSDPSQYIFFDSIHPTESTYYKITEYLVKDLLPKFSRIGNP
>Nitab4.5_0013076g0030
MALQTFLFFFFALFFCNIIITNQTVMPNFTSILIFGDSTMDTGNNNYILTLVKANHLPYG
KDYPNNIPTGRFSNGKLVPDMLAFLLNLKQNGVPPYLQPNLSTNELCTGINFASAGSGYD
ELTSTITSTIPISKQLEYFEEYLEKIKGVVGETKAEKIVKGALVIISCGTNDLVFNFYDI
PTRRLQFSTVSKYQDFLLEKLQSFVKELYDLGCRMIVLNGLPPIGCLPVQMTTKSPLLRT
CIENENSDAQLYNQKLKELLPQLQAQLPGSTILYADTYNPLLDLINNPQQYAGPLCTSLS
PVCSNTSQYVFFDSIHPTEATYYKLTEYLVKDFLSQISSSRSP
>Nitab4.5_0013425g0020
MANSLLLILQLLCIFSSTCTAHIPKFPAIFAFGDSLLDSGNNNFILTLFQANHPPYGQSF
PNQVPTGRFSNGKLVSDFLAFSLGIKDTIPPFLDPNLPVSELKTGVSFASAGFDDLTNVK
TQGIPIFTQVENFKKFIEKLKGVVGEKEALDIIKDALVLIMAGSNDIALSLNNGFLRRLE
LGLSGYHDFLHQRLEEIIKRLYDNGCRNVLITGLPPLGCIPAQMTARSSFNRQCIQNLNS
EAQSYNQKLTEILPRIQGTFPGSKLVYADLYQPLIDMNTNPQKYGYLEVGRGCCGTGLFE
VGWLCNHLTPICSNASQFLYFDAIHPTELAYHSISDYFMTTAIPLFLE
>Nitab4.5_0013561g0020
MLYPHLPLTLFFCFCLFFSFSYAHYKPHCDCSSAHNNSHENIPTNPGGNSSPAHNNTHEN
IPTKPGNSFPPQNNSHENIPTKPGNSFPPQNNSHENIPTKPGNSFPGHNNTHENIPTKPG
NSSPVQNNSHEIPSNSSPPQNNSHEIPTKPGNSFPAHNNSHEFPTNPGNSSPAQDTSTKH
NNYIGCFHKVYAFGDSYTDTGNAKLVGGLKVNFTQSTSISAKSKNGLCDGHLVVDFLCDA
LNLPHLPPFQSTSINFTSGVNFAIAGSTILPKEKFSMQNITNLFWKGIPLNFQTQIDWFN
KLKQQMGCTDKSGKSCKPELENALFWIGSVGVSDYARIQGSSLPTRWLTQQSVDQVSKLI
EALLGSGAKYIVVQGLPPIGCLPLHISLCPLKAALDHMGCAAAVNTAVMVHNQILQRRLE
RFRRLNPNCHILYADYWNAYLTIMMNLKKYQFEEAFKPCCGATGGPLNFNLHSLCGSPGT
VSCNNPSKFISWDGIHLTEAMNQKVTDLFLNQGFCQPSFSELVKSRSGM
>Nitab4.5_0013762g0010
MNRAAVDNNAGEVSKLDKGPHPPSRDVPARIALARISNAVNPIVQAYDKLASAAASLSTG
VSLKGVVARDEKDATGSKSDHDGTQAQATGVGTNLESTIALKTAVDRVDSLVETVEKSAA
TGTTAVDVSNAALVPAEVASKPTDDVQDTKEAGQHIIKDNWTMVYSKKATGAPTVTVQQQ
QIDLNSSNTNPTGDRTTTVQPKNGQLQGVITSTHATIPTTKTTTFCFSLMASGIIVWLLV
MATLKLNPLLVKGEQQVPCLFIMGDSTYDNGNNNNLLTAAKANYPPYGIDFPDGPTGRFT
NGRNIADFIAELLGFDKYIEPFATVKGVEMFRGVNYASGAAGILDESGIHLGDRISLNRQ
LRNHKVTISHMSTLLENNKTLTKEYLSKCIYIVGMGNNDYINNYLLPQFYPSSLLYKPEK
YATILIQQYEKQLKTLYRYGARKVAVFGLGGIGCIPAELDLYGTKDSACVDSINKAVQYF
DDKLIPMIDDLNSITNLLEPCCEMTSTIANGQCKYGGGACSDRASHYFWDGFHPAEIPNK
VTATRAYSALLRTDVYPFDISHLALL
>Nitab4.5_0020239g0010
MASLSLIPKVSLFCSLITLAFFSSPSAAQIKCNIRSLYQLGDSLADAGNVIRTPGASIIF
RADKPPYGETFFKRPTGRFSDGRIIIDYISSAFNLSFLNAYLDTGASFDQGVNFAVAGGT
ALSTPFWTARNIRLPAWNTPLPAQLNWFKSHLQSTCGSNCTQKLSNSLIVMGEFGGNDYY
NCFFQNKKIPEIRTYVPYVVAGIIRGIKDVIQLGATRVLVPGVYPFGCLPLYLTTFPDSN
ASAYDQLGCLRNYNDFASYHNRYLNRALVNLRREFPNVGIVYGGYYEALLTLLASPSSFG
LNQSTLLSACCGTGGQYNFNFRTVCGSAGVGVCSDPAKYVHWDGIHLTDETHRRMTNIVV
SDMISKFGCTNIRDSAVLSSY
>novel.7595
MGPNAIFPIFAAELLGFDKYIEPFATVKGVEMFRGVNYASGAAGILDESGIHLGDRISLN
RQLRNHKVTISHMSTLLGNNKTLTKEYLSKCIYIVGMGNNDYINNYLLPQFYPSSHLYKP
EKYATILVQQYEKQLKTLYRYGARKVAVFGLGGIGCIPAELDLYGTKDSGCVDSINKAVQ
YFDDKLIPMINDLNSNLPNTKFIYVNSTSIGIGDPSSIGITNLLDPCCEMSSTIANGQCK
YGGGACSDRASHYFWDGFHPTETPNKVTATRAYSTLLPTDAYPFDISHLALL
